# Supplementary material for: Specific quinone reductase 2 inhibitors reduce metabolic burden and reverse Alzheimer’s disease phenotype in mice
Source: J Clin Invest. 2023 Oct 2;133(19):e162120. doi: 10.1172/JCI162120 (PMC10541198; doi:10.1172/JCI162120)
Supplement: Supplemental data set 1 [file jci-133-162120-s212.xlsx]

## Sheet: Data File 1A
Supplementary Data File S1A: Proteins detected and LFQ intensity values
Protein IDs	Majority protein IDs	Protein names	Gene names	Peptides	Unique peptides	Sequence coverage [%]	Unique + razor sequence coverage [%]	Unique sequence coverage [%]	Mol. weight [kDa]	Sequence length	Sequence lengths	Q-value	Score	LFQ intensity n1_C1	LFQ intensity n1_C3	LFQ intensity n1_C5	LFQ intensity n2_C1	LFQ intensity n2_C3	LFQ intensity n2_C5	LFQ intensity n3_C1	LFQ intensity n3_C3	LFQ intensity n3_C5	LFQ intensity n4_C1	LFQ intensity n4_C3	LFQ intensity n4_C5	LFQ intensity n5_C1	LFQ intensity n5_C3	LFQ intensity n5_C5
O14874-2;O14874-3;O14874	O14874-2;O14874-3;O14874	[3-methyl-2-oxobutanoate dehydrogenase [lipoamide]] kinase, mitochondrial	BCKDK	4	4	17.3	17.3	17.3	37.767	335	335;365;412	0	8.9629	2129100	3186400	2688900	2570200	3404100	3180900	0	1890200	1099100	1614400	2556200	2903300	1208700	2550300	3195800
Q15120;Q15120-2	Q15120;Q15120-2	[Pyruvate dehydrogenase (acetyl-transferring)] kinase isozyme 3, mitochondrial	PDK3	4	4	13.5	13.5	13.5	46.938	406	406;415	0	4.5857	1492000	1758100	2430900	2292900	2423500	2733700	1405200	1293300	1315500	2133000	3010900	3178900	1637800	2513100	3300200
Q9P0J1-2;Q9P0J1	Q9P0J1-2;Q9P0J1	[Pyruvate dehydrogenase [acetyl-transferring]]-phosphatase 1, mitochondrial	PDP1	22	22	55.2	55.2	55.2	63.695	562	562;537	0	51.189	94881000	87085000	49250000	90485000	72612000	71389000	92298000	67531000	68306000	85797000	68193000	59172000	83488000	74143000	64201000
Q07973;Q07973-3;Q07973-2	Q07973;Q07973-3;Q07973-2	1,25-dihydroxyvitamin D(3) 24-hydroxylase, mitochondrial	CYP24A1	5	5	15.8	15.8	15.8	58.875	514	514;372;448	0	5.3956	1765700	0	0	1067800	0	0	1084700	0	0	2147500	0	0	1959000	0	0
Q9BV57;Q9BV57-2	Q9BV57;Q9BV57-2	1,2-dihydroxy-3-keto-5-methylthiopentene dioxygenase	ADI1	6	6	38.5	38.5	38.5	21.498	179	179;173	0	10.347	13226000	21060000	18409000	15320000	16876000	16112000	9083200	15911000	14940000	15297000	10531000	16081000	14427000	17308000	18860000
Q04446	Q04446	1,4-alpha-glucan-branching enzyme	GBE1	18	18	26.5	26.5	26.5	80.473	702	702	0	26.074	32169000	41861000	45396000	32267000	33377000	36147000	25368000	29669000	30644000	37324000	32314000	38005000	33099000	31445000	34190000
P61604	P61604	10 kDa heat shock protein, mitochondrial	HSPE1	9	9	73.5	73.5	73.5	10.932	102	102	0	16.714	634150000	533020000	631210000	527600000	488960000	462620000	506870000	486080000	448350000	494580000	493110000	444570000	427130000	423980000	465380000
57;606258;606259;606260;606261;606262;606263;606264;606265;606266;606267;606268;606269;606270;606271;606272;606273;606274;606275;606276;606277;606278;606279;606280;606281;606282;606283;606284;606285;606286;606287;606288;606289;606290;606291;606292;606293;606294;606295;606296;606297;606298;606299;606300;606301;606302;606303;606304;606305;606306;606307;606308;606309;606310;606311;606312;606313;6063…	17814;190463;208810;264550;329486;359140;363545;363771;434894;462271;557709;569606;572055;572320;587550;587630;597267;597376;606212	105;130;133;175
Q15029-2;Q15029;Q15029-3	Q15029-2;Q15029;Q15029-3	116 kDa U5 small nuclear ribonucleoprotein component	EFTUD2	41	40	65.6	64.6	64.6	105.38	937	937;972;962	0	167.31	146410000	184250000	147550000	138380000	172680000	179350000	156350000	215960000	212520000	163540000	182130000	179540000	156430000	196720000	179690000
Q9NRX4;Q9NRX4-2	Q9NRX4;Q9NRX4-2	14 kDa phosphohistidine phosphatase	PHPT1	4	4	44.8	44.8	44.8	13.832	125	125;124	0	14.249	4049200	8581800	8202200	9516400	18093000	10679000	6773200	11233000	6249400	9110000	16705000	12230000	11027000	18452000	12337000
P31946-2;P31946	P31946-2;P31946	14-3-3 protein beta/alpha;14-3-3 protein beta/alpha, N-terminally processed	YWHAB	10	6	52	38.1	38.1	27.85	244	244;246	0	30.512	406430000	407350000	586480000	579830000	546670000	392220000	537180000	484890000	429160000	484110000	539070000	418910000	415010000	442000000	487280000
P62258;P62258-2	P62258;P62258-2	14-3-3 protein epsilon	YWHAE	20	17	74.1	74.1	67.1	29.174	255	255;233	0	187.11	881890000	916680000	1119900000	897950000	1098700000	750350000	938390000	1113700000	1018900000	843350000	1036000000	774880000	744270000	760010000	890250000
Q04917	Q04917	14-3-3 protein eta	YWHAH	12	9	52.8	42.7	42.7	28.218	246	246	0	68.588	162090000	155840000	172870000	135310000	140650000	116710000	174110000	153790000	160830000	131360000	131960000	113130000	109770000	101850000	131930000
P61981	P61981	14-3-3 protein gamma;14-3-3 protein gamma, N-terminally processed	YWHAG	13	9	65.2	55.1	51.4	28.302	247	247	0	29.393	237080000	206760000	203790000	232310000	271720000	222830000	249590000	292190000	281380000	201260000	312410000	247020000	216370000	262670000	229350000
P31947;P31947-2	P31947;P31947-2	14-3-3 protein sigma	SFN	15	12	63.7	53.6	53.6	27.774	248	248;216	0	53.581	282940000	185660000	235890000	173760000	92734000	87533000	339060000	231800000	249430000	184950000	94208000	84219000	152590000	61981000	93413000
P27348	P27348	14-3-3 protein theta	YWHAQ	13	10	49.8	39.6	39.6	27.764	245	245	0	34.732	370700000	484650000	514070000	485400000	556020000	446340000	418450000	439930000	391380000	484660000	441350000	453440000	486560000	551450000	514820000
P63104;P63104-2	P63104;P63104-2	14-3-3 protein zeta/delta	YWHAZ	15	12	64.5	54.3	54.3	27.745	245	245;170	0	231.96	1257300000	1382200000	1744500000	1647000000	1630900000	1399600000	1408900000	1437700000	1351900000	1750400000	1645900000	1471500000	1584300000	1551500000	1583000000
O60613;O60613-2	O60613	15 kDa selenoprotein	2021-09-15	5	5	48.8	48.8	48.8	17.79	162	162;121	0	11.939	5752000	5752500	6328300	7421600	7351800	6275700	3838000	4616300	3952100	5800600	7032400	6086400	6508700	6137100	6711100
2727;232728;232729;232730;232731;232732;232733;232734;232735;232736;232737;232738;232739;232740;232741;232742;232743;232744;232745;232746;232747;232748;232749;232750;232751;232752;232753;232754;232755;232756;232757;232758;232759;232760;232761;232762;232763;232764;232765;232766;232767;232768;232769;232770;232771;232772;232773;232774;232775;232776;232777;232778;232779;232780;232781;232782;232783;23…	18539;53764;53817;61627;81396;88218;89802;90442;102991;103034;121383;121416;134335;232771;243395;288517;290884;304869;308883;374854;438222;438250;456746;507111;542838;553804;627053	16;44;47;153;269;283;305;325
023;635024;635025;635026;635027;635028;635029;635030;635031;635032;635033;635034;635035;635036;635037;635038;635039;635040;635041;635042;635043;635044;635045;635046;635047;635048;635049;635050;635051;635052;635053;635054;635055;635056;635057;635058;635059;635060;635061;635062;635063;635064;635065;635066;635067;635068;635069;635070;635071;635072;635073;635074;635075;635076;635077;635078;635079;635…	9035;29884;38829;38836;60494;94725;99364;118580;128614;128730;132439;135309;138586;138975;143190;151464;151479;159042;159050;167586;187445;230172;235669;236451;238100;238728;240924;244368;278765;322749;322752;323060;366920;408841;436343;454169;454187;487245;515415;564605;616713;620655;635142	180;371;402;474;610
Q9C0C2;Q9C0C2-2	Q9C0C2;Q9C0C2-2	182 kDa tankyrase-1-binding protein	TNKS1BP1	25	25	27.4	27.4	27.4	181.79	1729	1729;778	0	59.936	9703700	20151000	18794000	19028000	20950000	19311000	8251200	11208000	11259000	23664000	18732000	23401000	19557000	14343000	14915000
Q99943	Q99943	1-acyl-sn-glycerol-3-phosphate acyltransferase alpha	AGPAT1	2	2	14.8	14.8	14.8	31.716	283	283	0	28.696	1791600	1527300	2811200	3807800	2295400	3093500	3050200	0	2215000	2178400	3725600	3898800	3279800	2687800	3936300
Q9NUQ2	Q9NUQ2	1-acyl-sn-glycerol-3-phosphate acyltransferase epsilon	AGPAT5	5	5	21.7	21.7	21.7	42.072	364	364	0	19.353	8389800	8028500	7153000	3895700	6989200	7914900	6483000	9063300	10609000	5557900	8595300	7313100	5296200	8151900	9847400
Q9Y2I7	Q9Y2I7	1-phosphatidylinositol 3-phosphate 5-kinase	PIKFYVE	2	2	1.3	1.3	1.3	237.13	2098	2098	1	-2	0	0	0	0	0	0	8213300	0	0	9287900	0	0	11336000	8673600	0
Q9NQ66-2;Q9NQ66	Q9NQ66-2;Q9NQ66	1-phosphatidylinositol 4,5-bisphosphate phosphodiesterase beta-1	PLCB1	2	2	2.2	2.2	2.2	133.7	1173	1173;1216	1	-2	2780900	3254100	4934100	0	2890200	3298000	3034900	3205200	3431500	7656000	0	4245600	4153900	1501000	3202800
Q01970;Q01970-2	Q01970;Q01970-2	1-phosphatidylinositol 4,5-bisphosphate phosphodiesterase beta-3	PLCB3	32	32	43.4	43.4	43.4	138.8	1234	1234;1167	0	74.501	60586000	56438000	73868000	91877000	82927000	85350000	58144000	48161000	48755000	87421000	75209000	78221000	83020000	76767000	78835000
P51178;P51178-2	P51178;P51178-2	1-phosphatidylinositol 4,5-bisphosphate phosphodiesterase delta-1	PLCD1	1	1	1.6	1.6	1.6	85.664	756	756;777	0.0072783	1.2932	0	887650	0	0	0	896540	0	1019600	0	806090	0	1033200	697450	0	0
Q8N3E9	Q8N3E9	1-phosphatidylinositol 4,5-bisphosphate phosphodiesterase delta-3	PLCD3	10	10	27.2	27.2	27.2	89.257	789	789	0	9.6845	3658800	2851600	4014700	4289800	4375600	6884200	3386200	4170200	4037100	5032000	5693600	5184100	4674500	3767600	4023500
Q4KWH8-2;Q4KWH8-3;Q4KWH8-4;Q4KWH8	Q4KWH8-2;Q4KWH8-3;Q4KWH8-4;Q4KWH8	1-phosphatidylinositol 4,5-bisphosphate phosphodiesterase eta-1	PLCH1	2	2	1.1	1.1	1.1	184.86	1655	1655;1002;1014;1693	1	-2	2451700	3185100	2763300	0	1104700	0	2140400	0	4205800	4877200	5176500	5484600	4452600	5158000	4952800
P19174;P19174-2	P19174;P19174-2	1-phosphatidylinositol 4,5-bisphosphate phosphodiesterase gamma-1	PLCG1	5	5	4.6	4.6	4.6	148.53	1290	1290;1291	0	5.5292	1987300	2520600	2468100	2712000	3305700	2250600	1677700	3099500	2284700	2346900	2414400	2037200	2020800	2456300	2627300
P16885	P16885	1-phosphatidylinositol 4,5-bisphosphate phosphodiesterase gamma-2	PLCG2	15	15	16.5	16.5	16.5	147.87	1265	1265	0	14.58	3767700	6103600	8185200	7418400	6909500	9367500	1796700	4199000	4428000	10920000	7501500	6307800	7717900	6519100	6336500
P09543-2;P09543	P09543-2;P09543	2,3-cyclic-nucleotide 3-phosphodiesterase	CNP	12	12	32.2	32.2	32.2	45.098	401	401;421	0	24.158	22111000	24554000	20752000	21941000	23207000	24209000	20279000	16516000	14513000	17266000	26911000	24440000	23239000	23950000	22576000
Q16698-2;Q16698	Q16698-2;Q16698	2,4-dienoyl-CoA reductase, mitochondrial	DECR1	12	12	46.6	46.6	46.6	34.994	326	326;335	0	31.265	11085000	38005000	22702000	16315000	43987000	39081000	11371000	26253000	22203000	16650000	51269000	41316000	12525000	36350000	41270000
Q6L8Q7-2;Q6L8Q7	Q6L8Q7-2;Q6L8Q7	2,5-phosphodiesterase 12	PDE12	16	16	48.8	48.8	48.8	58.889	535	535;609	0	53.002	25111000	26155000	27631000	24855000	26659000	23863000	30994000	25075000	32261000	26131000	24051000	25035000	29548000	25151000	22940000
Q9Y6K5	Q9Y6K5	2-5-oligoadenylate synthase 3	OAS3	11	11	17.9	17.9	17.9	121.17	1087	1087	0	21.485	9652500	11935000	15527000	12723000	15483000	15299000	12203000	9011300	11040000	13238000	12356000	14465000	13644000	15877000	16750000
Q15646	Q15646	2-5-oligoadenylate synthase-like protein	OASL	1	1	3.9	3.9	3.9	59.225	514	514	0	3.4987	0	453420	924790	688540	0	717850	0	0	0	0	543990	811990	522460	0	679380
P62333	P62333	26S protease regulatory subunit 10B	PSMC6	15	15	54.5	54.5	54.5	44.172	389	389	0	55.297	83509000	83506000	85920000	74586000	74181000	67001000	78954000	77271000	75761000	70064000	60753000	60836000	75809000	62639000	65991000
P62191;P62191-2	P62191;P62191-2	26S protease regulatory subunit 4	PSMC1	18	18	53.2	53.2	53.2	49.184	440	440;367	0	211.94	123170000	103220000	97207000	97102000	90733000	92855000	104480000	112870000	114450000	103910000	91062000	89202000	125640000	83550000	99969000
P17980	P17980	26S protease regulatory subunit 6A	PSMC3	18	18	62.6	62.6	62.6	49.203	439	439	0	123.3	140460000	141570000	134120000	96896000	121160000	99671000	146470000	152050000	152040000	101830000	100180000	100890000	113260000	109730000	116620000
P43686;P43686-2	P43686;P43686-2	26S protease regulatory subunit 6B	PSMC4	22	22	73	73	73	47.366	418	418;387	0	111.26	189860000	151480000	161960000	154200000	145590000	134760000	185160000	185960000	184710000	178330000	145120000	141430000	178850000	162930000	152170000
P35998;P35998-2	P35998;P35998-2	26S protease regulatory subunit 7	PSMC2	24	24	64.4	64.4	64.4	48.633	433	433;296	0	92.43	232700000	241080000	247780000	241870000	197870000	186780000	220610000	205670000	203970000	187070000	154800000	156690000	203120000	176580000	186600000
P62195;P62195-2	P62195;P62195-2	26S protease regulatory subunit 8	PSMC5	23	22	65.5	65.5	62.6	45.626	406	406;398	0	78.409	182360000	150790000	141070000	165900000	125780000	116890000	168720000	172380000	179330000	171590000	123870000	129990000	163430000	136210000	139270000
Q99460;Q99460-2	Q99460;Q99460-2	26S proteasome non-ATPase regulatory subunit 1	PSMD1	35	35	51.5	51.5	51.5	105.84	953	953;922	0	137.6	197930000	226940000	204220000	204450000	172580000	195430000	212150000	234930000	235620000	191180000	172040000	168100000	225100000	190410000	178110000
O75832;O75832-2	O75832	26S proteasome non-ATPase regulatory subunit 10	PSMD10	3	3	19	19	19	24.428	226	226;151	0	4.526	6380300	8470800	10563000	12117000	9771100	13313000	10930000	8094400	7936400	6148700	8856300	7038600	8661500	7683600	9991100
O00231;O00231-2	O00231;O00231-2	26S proteasome non-ATPase regulatory subunit 11	PSMD11	23	23	58.8	58.8	58.8	47.463	422	422;423	0	99.73	135520000	122610000	121020000	113970000	104920000	96595000	126870000	125190000	140960000	124900000	99097000	92062000	112250000	96144000	109210000
O00232;O00232-2	O00232;O00232-2	26S proteasome non-ATPase regulatory subunit 12	PSMD12	20	20	50.9	50.9	50.9	52.904	456	456;436	0	117.57	125890000	111630000	127220000	99112000	94197000	84635000	136700000	137560000	133080000	112730000	87209000	94225000	106280000	106660000	120990000
Q9UNM6;Q9UNM6-2	Q9UNM6;Q9UNM6-2	26S proteasome non-ATPase regulatory subunit 13	PSMD13	18	18	56.4	56.4	56.4	42.945	376	376;378	0	51.959	137180000	119130000	126950000	111360000	110920000	91660000	126660000	160790000	154560000	109050000	98064000	92675000	118680000	103160000	114440000
O00487	O00487	26S proteasome non-ATPase regulatory subunit 14	PSMD14	10	10	52.6	52.6	52.6	34.577	310	310	0	32.536	78677000	84218000	84953000	83221000	74939000	74285000	97163000	92128000	94663000	67553000	72657000	61757000	74871000	69308000	67253000
Q13200;Q13200-3;Q13200-2	Q13200;Q13200-3;Q13200-2	26S proteasome non-ATPase regulatory subunit 2	PSMD2	45	45	62.8	62.8	62.8	100.2	908	908;778;749	0	156.01	260630000	239740000	242970000	267570000	194060000	205290000	279130000	293480000	298450000	223410000	175800000	189580000	252770000	203770000	218560000
O43242;O43242-2	O43242;O43242-2	26S proteasome non-ATPase regulatory subunit 3	PSMD3	27	27	56.2	56.2	56.2	60.977	534	534;356	0	71.242	161470000	164020000	175650000	156950000	123420000	132780000	176790000	151410000	166540000	122080000	109770000	104250000	137230000	125440000	126920000
P55036;P55036-2	P55036;P55036-2	26S proteasome non-ATPase regulatory subunit 4	PSMD4	11	9	43.5	43.5	36.1	40.736	377	377;268	0	87.294	74090000	104500000	96795000	70754000	77405000	87072000	74792000	74957000	76379000	76554000	71981000	72457000	73556000	70910000	65809000
Q16401;Q16401-2	Q16401;Q16401-2	26S proteasome non-ATPase regulatory subunit 5	PSMD5	17	17	47.4	47.4	47.4	56.195	504	504;461	0	40.626	28246000	21937000	20858000	20350000	24753000	17945000	26518000	31115000	25490000	22292000	28510000	23378000	20767000	22900000	21631000
Q15008;Q15008-4;Q15008-3;Q15008-2	Q15008;Q15008-4;Q15008-3;Q15008-2	26S proteasome non-ATPase regulatory subunit 6	PSMD6	19	19	51.9	51.9	51.9	45.531	389	389;442;350;351	0	28.415	80337000	64159000	90697000	37025000	64553000	42546000	92954000	112060000	101970000	48846000	53487000	40197000	49144000	42438000	55275000
P51665	P51665	26S proteasome non-ATPase regulatory subunit 7	PSMD7	9	9	41	41	41	37.025	324	324	0	32.575	50236000	68011000	50652000	62697000	51589000	37029000	35760000	47513000	49482000	39491000	32271000	39018000	48832000	38904000	33983000
P48556	P48556	26S proteasome non-ATPase regulatory subunit 8	PSMD8	7	7	23.7	23.7	23.7	39.611	350	350	0	15.32	30181000	39810000	39569000	40405000	29678000	27007000	33724000	39780000	36391000	32172000	25321000	28001000	27930000	27344000	33200000
O00233;O00233-2;O00233-3	O00233;O00233-2	26S proteasome non-ATPase regulatory subunit 9	PSMD9	8	8	39.9	39.9	39.9	24.682	223	223;209;118	0	12.711	19229000	21196000	27753000	20766000	15316000	23206000	22025000	19467000	21028000	19079000	18672000	17520000	18767000	15761000	16231000
Q13442	Q13442	28 kDa heat- and acid-stable phosphoprotein	PDAP1	6	6	35.9	35.9	35.9	20.63	181	181	0	23.925	43168000	56059000	53346000	57011000	55419000	51317000	53187000	57338000	48011000	46207000	46163000	45905000	51771000	40979000	50093000
P82664	P82664	28S ribosomal protein S10, mitochondrial	MRPS10	5	5	25.9	25.9	25.9	22.999	201	201	0	8.9881	2542300	3849300	5787100	3065200	4454300	3017900	4091900	6150600	5100900	4117600	4296500	4516800	2916400	4249800	3643600
P82912-2;P82912;P82912-3	P82912-2;P82912	28S ribosomal protein S11, mitochondrial	MRPS11	4	4	36.8	36.8	36.8	20.459	193	193;194;161	0	8.2319	4378800	6723300	4935900	4990800	6769300	6572800	3849100	5879500	5206900	4961900	10121000	9803000	3872700	8591100	6490900
O60783	O60783	28S ribosomal protein S14, mitochondrial	MRPS14	2	2	21.9	21.9	21.9	15.139	128	128	0.00042946	2.6002	6950800	7230800	8647400	4566200	6513100	4698600	3817400	5902200	6425700	4428800	9377600	7077600	3154600	8094700	5984800
P82914	P82914	28S ribosomal protein S15, mitochondrial	MRPS15	5	5	19.1	19.1	19.1	29.842	257	257	0	5.9258	4256900	7337500	8679100	3414600	8889000	7094900	3234200	4893200	4551000	2685200	4698900	5489900	2985400	5661400	5629700
Q9Y3D3;Q9Y3D3-2	Q9Y3D3;Q9Y3D3-2	28S ribosomal protein S16, mitochondrial	MRPS16	3	3	28.5	28.5	28.5	15.345	137	137;123	0	8.0472	3282200	8710500	9712300	6151800	7459500	7409600	4733200	7165100	6253800	4061400	7520100	7219200	4126500	6903000	6725900
Q9Y2R5	Q9Y2R5	28S ribosomal protein S17, mitochondrial	MRPS17	4	4	51.5	51.5	51.5	14.502	130	130	0	13.531	5711900	7357200	6481800	3217800	6395400	7082800	6194900	7792500	7411400	4042800	8746500	7654000	4068200	5077100	4846700
Q9NVS2;Q9NVS2-2;Q9NVS2-3	Q9NVS2;Q9NVS2-2;Q9NVS2-3	28S ribosomal protein S18a, mitochondrial	MRPS18A	6	6	34.7	34.7	34.7	22.184	196	196;270;127	0	9.1416	4801000	6994000	9855400	6710000	6330000	9606900	6633200	6737900	8151000	7034500	9740500	9199100	6531800	7453000	8937000
Q9Y676	Q9Y676	28S ribosomal protein S18b, mitochondrial	MRPS18B	8	8	48.8	48.8	48.8	29.395	258	258	0	27.483	22525000	32465000	34110000	26075000	27475000	32266000	19973000	25510000	27908000	21729000	31645000	30597000	19632000	30979000	30068000
Q9Y3D5	Q9Y3D5	28S ribosomal protein S18c, mitochondrial	MRPS18C	2	2	21.8	21.8	21.8	15.85	142	142	0.0016026	1.7686	1815400	2737400	1822200	956320	1655400	930130	1256300	1256800	1089400	808620	2112900	1370200	826400	1207800	1128300
Q9Y399	Q9Y399	28S ribosomal protein S2, mitochondrial	MRPS2	7	7	25.3	25.3	25.3	33.249	296	296	0	6.7576	15636000	16041000	19972000	10999000	14928000	13386000	12959000	19860000	16166000	12045000	17883000	15892000	11501000	17769000	16517000
P82921	P82921	28S ribosomal protein S21, mitochondrial	MRPS21	2	2	29.9	29.9	29.9	10.741	87	87	0	14.68	3120800	3649400	5504200	2204200	4931100	3184500	1808900	2762700	2956000	2730500	3742600	2718600	2049500	2497400	2704500
P82650;P82650-2	P82650;P82650-2	28S ribosomal protein S22, mitochondrial	MRPS22	12	12	40.3	40.3	40.3	41.28	360	360;168	0	19.74	33362000	42046000	39116000	30801000	39840000	42334000	27250000	35239000	33775000	30369000	46499000	43349000	27844000	42545000	42983000
Q9Y3D9	Q9Y3D9	28S ribosomal protein S23, mitochondrial	MRPS23	7	7	44.7	44.7	44.7	21.77	190	190	0	8.9809	16056000	22353000	20326000	13966000	20067000	15958000	16354000	21072000	18969000	14041000	20155000	16628000	13432000	21709000	20195000
Q96EL2	Q96EL2	28S ribosomal protein S24, mitochondrial	MRPS24	3	3	26.3	26.3	26.3	19.015	167	167	0	6.1408	1863500	2379200	3195000	2507700	2744300	2358500	2061400	3677100	4071300	1976400	2280300	2825000	2105200	3086200	2935400
P82663;P82663-3;P82663-2	P82663;P82663-3;P82663-2	28S ribosomal protein S25, mitochondrial	MRPS25	7	7	48.6	48.6	48.6	20.116	173	173;129;145	0	10.612	6282500	12147000	6992600	11031000	11133000	12262000	7055500	8482000	12050000	11627000	12374000	12418000	7357600	11651000	13347000
Q9BYN8	Q9BYN8	28S ribosomal protein S26, mitochondrial	MRPS26	6	6	33.2	33.2	33.2	24.211	205	205	0	10.295	7991400	10986000	12556000	8182400	12554000	11504000	10286000	10200000	9620700	9056500	10619000	12353000	7979800	9718600	10782000
Q92552;Q92552-2	Q92552;Q92552-2	28S ribosomal protein S27, mitochondrial	MRPS27	12	12	35	35	35	47.611	414	414;428	0	33.431	20774000	31495000	34352000	20636000	27422000	19338000	20559000	24034000	24004000	20201000	28645000	27842000	17014000	25751000	32695000
Q9Y2Q9	Q9Y2Q9	28S ribosomal protein S28, mitochondrial	MRPS28	3	3	15.5	15.5	15.5	20.843	187	187	0	4.34	0	2533200	3172600	2357900	2427300	0	0	0	2477500	0	3889700	3961500	0	0	0
P51398-2;P51398-3;P51398	P51398-2;P51398-3;P51398	28S ribosomal protein S29, mitochondrial	DAP3	12	12	40.9	40.9	40.9	41.044	357	357;364;398	0	36.259	22045000	25855000	24381000	14041000	23573000	16879000	21036000	31831000	28511000	14898000	25531000	20954000	12374000	18470000	23934000
Q9NP92	Q9NP92	28S ribosomal protein S30, mitochondrial	MRPS30	7	7	23	23	23	50.364	439	439	0	19.822	17257000	20579000	21663000	22370000	24995000	17691000	17664000	16791000	18301000	19230000	21863000	22110000	15748000	24311000	21409000
Q92665	Q92665	28S ribosomal protein S31, mitochondrial	MRPS31	10	10	28.1	28.1	28.1	45.318	395	395	0	40.366	16872000	28577000	31357000	22716000	28674000	28861000	17249000	25796000	24040000	23615000	31003000	30482000	18359000	31142000	27065000
Q9Y291	Q9Y291	28S ribosomal protein S33, mitochondrial	MRPS33	1	1	8.5	8.5	8.5	12.629	106	106	0.0048347	1.4105	0	1055200	1286100	602170	1453000	1033800	437200	837690	834830	1138200	1316500	2693100	641220	1351800	3179600
P82930	P82930	28S ribosomal protein S34, mitochondrial	MRPS34	7	7	39.4	39.4	39.4	25.65	218	218	0	11.752	9764200	11546000	9309100	7230000	12626000	12143000	8966800	10609000	10906000	10062000	12210000	11979000	8704500	12411000	11631000
P82673;P82673-2	P82673	28S ribosomal protein S35, mitochondrial	MRPS35	7	7	32.8	32.8	32.8	36.844	323	323;194	0	46.971	16613000	16506000	23825000	15823000	23763000	18315000	17216000	20993000	19369000	16543000	32016000	29569000	18101000	28442000	26982000
P82909	P82909	28S ribosomal protein S36, mitochondrial	MRPS36	4	4	52.4	52.4	52.4	11.466	103	103	0	6.8241	4922000	6028200	7246200	4266500	6954900	5444600	4247500	4668700	4788200	5199500	7537200	6233200	3939800	5786800	5888600
P82675;P82675-2	P82675	28S ribosomal protein S5, mitochondrial	MRPS5	6	6	15.3	15.3	15.3	48.006	430	430;251	0	10.045	5737800	11876000	13865000	10403000	11471000	15572000	5040600	8070300	10134000	9328600	13439000	12255000	5856700	13140000	10761000
P82932	P82932	28S ribosomal protein S6, mitochondrial	MRPS6	3	3	23.2	23.2	23.2	14.226	125	125	0	3.5311	3311900	3328400	3940600	1609200	4508100	3461000	4200200	5940200	6020600	2239700	4563300	3729500	2466900	3442300	3385200
Q9Y2R9	Q9Y2R9	28S ribosomal protein S7, mitochondrial	MRPS7	8	8	31.8	31.8	31.8	28.134	242	242	0	11.399	9413900	18699000	15249000	10416000	12674000	6654200	13947000	15068000	14468000	8057600	15111000	8709200	7633400	10566000	14195000
P82933	P82933	28S ribosomal protein S9, mitochondrial	MRPS9	9	9	31.1	31.1	31.1	45.834	396	396	0	18.344	13322000	16978000	11818000	8168800	15758000	17823000	16507000	15775000	16921000	10661000	19473000	19100000	12138000	18101000	14300000
O75600;O75600-2	O75600;O75600-2	2-amino-3-ketobutyrate coenzyme A ligase, mitochondrial	GCAT	5	5	23.4	23.4	23.4	45.285	419	419;445	0	13.897	1955300	5938400	3962000	8181400	7595700	6749900	3013100	4442100	3805900	6973500	2811200	4706400	4869600	4717400	5044200
O43598;O43598-2	O43598;O43598-2	2-deoxynucleoside 5-phosphate N-hydrolase 1	DNPH1	5	5	52.3	52.3	52.3	19.108	174	174;148	0	6.6006	1902600	1503500	1119700	2013400	2210900	2700300	1495500	1321400	1099600	3399700	2674500	2328900	1839600	2243400	2339000
Q16880	Q16880	2-hydroxyacylsphingosine 1-beta-galactosyltransferase	UGT8	2	2	4.6	4.6	4.6	61.437	541	541	0	3.6526	2182400	3102400	1733200	1202200	1191200	1605100	1065600	1527400	1992600	1362000	1088900	1085300	1532500	1963000	1279600
Q5HYK3;Q5HYK3-2	Q5HYK3	2-methoxy-6-polyprenyl-1,4-benzoquinol methylase, mitochondrial	COQ5	3	3	13.8	13.8	13.8	37.14	327	327;246	0	6.7299	1264000	1957000	1805200	1237700	1441000	0	1511000	0	1408800	1577600	1379400	1194300	1197000	1269800	1660900
Q6PK18;Q6PK18-2	Q6PK18;Q6PK18-2	2-oxoglutarate and iron-dependent oxygenase domain-containing protein 3	OGFOD3	2	2	11.3	11.3	11.3	35.646	319	319;331	0.00042123	2.3294	1418600	2417900	2346300	2094300	1644200	2107600	1395200	1658500	1439800	1523000	1717300	2677900	1938000	2621400	1870500
Q02218;Q02218-2;Q02218-3	Q02218;Q02218-2;Q02218-3	2-oxoglutarate dehydrogenase, mitochondrial	OGDH	31	25	43.4	43.4	37.6	115.93	1023	1023;1019;427	0	80.489	58467000	78086000	78307000	86661000	86771000	91082000	57054000	70138000	67363000	115750000	108270000	115770000	101040000	92888000	100330000
Q9ULD0;Q9ULD0-3;Q9ULD0-2	Q9ULD0;Q9ULD0-3;Q9ULD0-2	2-oxoglutarate dehydrogenase-like, mitochondrial	OGDHL	12	6	15	9.1	9.1	114.48	1010	1010;801;953	0	6.0005	9353000	2426000	2394600	3378100	2210300	5009900	0	0	0	0	3921900	7548600	1984200	5670500	5601200
P12694;P12694-2	P12694;P12694-2	2-oxoisovalerate dehydrogenase subunit alpha, mitochondrial	BCKDHA	4	4	13.3	13.3	13.3	50.47	445	445;448	0	8.6699	0	2273300	1689400	2379200	3042200	2854500	0	0	0	2516000	3754800	5402300	3024200	3039100	4397700
P21953-2;P21953	P21953-2;P21953	2-oxoisovalerate dehydrogenase subunit beta, mitochondrial	BCKDHB	1	1	7.8	7.8	7.8	23.55	218	218;392	0.00022769	3.3887	0	0	736750	705800	750220	614390	385080	0	435890	658100	1476300	1312300	536470	850840	1129900
O95861;O95861-2;O95861-3;O95861-4	O95861;O95861-2;O95861-3;O95861-4	3(2),5-bisphosphate nucleotidase 1	BPNT1	12	12	56.2	56.2	56.2	33.392	308	308;325;253;272	0	25.079	23439000	24720000	19936000	24373000	29067000	30413000	19794000	21089000	21588000	21149000	26849000	25927000	24590000	23944000	28927000
Q8IV48	Q8IV48	3-5 exoribonuclease 1	ERI1	6	6	18.6	18.6	18.6	40.063	349	349	0	14.24	9604800	11090000	9699500	10785000	14681000	19130000	12425000	15451000	14472000	12881000	18862000	18374000	11591000	19678000	20284000
531613;531614;531615;531616;531617;531618;531619;531620;531621;531622;531623;531624;531625;531626;531627;531628;531629;531630;531631;531632;531633;531634;531635;531636;531637;531638;531639;531640;531641;531642;531643;531644;531645;531646;531647;531648;531649;531650;531651;531652;531653;531654;531655;531656;531657;531658;531659;531660;531661;531662;531663;531664;531665;531666;531667;531668;531669;…	8306;9035;29751;38770;38818;60455;94788;118580;128614;128730;133727;135309;138808;143190;150026;167586;187331;198831;230172;235669;238434;238617;240924;251474;251530;253495;253499;278765;322756;323074;323084;366491;408937;453985;454027;456568;458814;482108;487245;531589;564665;616713;620290;620655	363;394;466;513;602;617;621
Q9BYD6	Q9BYD6	39S ribosomal protein L1, mitochondrial	MRPL1	8	8	37.8	37.8	37.8	36.908	325	325	0	31.697	29772000	37940000	37072000	33388000	36189000	39356000	28990000	33606000	34182000	30534000	39449000	43992000	34986000	36019000	37146000
Q7Z7H8;Q7Z7H8-2	Q7Z7H8;Q7Z7H8-2	39S ribosomal protein L10, mitochondrial	MRPL10	4	4	25.7	25.7	25.7	29.282	261	261;271	0	7.2514	4061900	4741700	4227300	3549800	4845500	6065300	6784000	11824000	7283100	3016100	9135700	7784700	4813300	7587400	6489400
Q9Y3B7;Q9Y3B7-2;Q9Y3B7-3	Q9Y3B7;Q9Y3B7-2;Q9Y3B7-3	39S ribosomal protein L11, mitochondrial	MRPL11	5	5	37	37	37	20.683	192	192;166;181	0	8.1004	4372600	4167100	3726400	2742500	3192100	3042900	7999700	9977800	6921800	2142900	4136200	3214000	2888600	2754800	3709200
P52815	P52815	39S ribosomal protein L12, mitochondrial	MRPL12	5	5	40.9	40.9	40.9	21.348	198	198	0	20.746	60537000	83909000	94546000	77260000	103260000	86243000	77099000	114820000	107540000	74315000	100390000	80945000	57196000	71497000	82817000
Q9BYD1	Q9BYD1	39S ribosomal protein L13, mitochondrial	MRPL13	7	7	50	50	50	20.692	178	178	0	7.7634	10852000	8760800	10844000	6604000	8925100	7585500	8278900	10049000	12696000	7435300	9344500	8525200	6336200	8322100	9783100
Q6P1L8	Q6P1L8	39S ribosomal protein L14, mitochondrial	MRPL14	4	4	31.7	31.7	31.7	15.947	145	145	0	9.9411	33612000	45800000	27415000	25442000	39913000	33188000	22981000	30847000	29228000	33998000	35860000	46161000	29311000	30246000	32590000
Q9P015	Q9P015	39S ribosomal protein L15, mitochondrial	MRPL15	7	7	31.8	31.8	31.8	33.419	296	296	0	13.926	7564800	8231700	6292800	6716300	11973000	11957000	6840200	9405600	11427000	9227800	11094000	12288000	7544400	10020000	10995000
Q9NX20	Q9NX20	39S ribosomal protein L16, mitochondrial	MRPL16	5	5	23.9	23.9	23.9	28.449	251	251	0	8.9909	3197500	3923000	4219800	2326700	3764800	2944200	3223500	3759600	3618200	2305600	4104100	3456600	1754300	2398200	2441100
Q9NRX2	Q9NRX2	39S ribosomal protein L17, mitochondrial	MRPL17	5	5	22.3	22.3	22.3	20.05	175	175	0	3.4853	4003700	4026200	3477300	3802500	3653800	2527800	4404900	4952200	5354100	3644700	4677300	3623700	3757000	3617300	4554900
Q9H0U6	Q9H0U6	39S ribosomal protein L18, mitochondrial	MRPL18	3	3	20.6	20.6	20.6	20.576	180	180	0	8.8538	3189200	5315300	4660200	3851600	4763200	3725700	4635900	4720300	3906300	3271000	5226000	4464600	3703900	3770000	4645800
P49406	P49406	39S ribosomal protein L19, mitochondrial	MRPL19	9	9	33.6	33.6	33.6	33.535	292	292	0	15.473	8606800	9605700	8931400	8920100	10317000	9141600	13688000	11927000	12728000	9823300	12741000	12767000	8800400	12061000	12064000
Q5T653	Q5T653	39S ribosomal protein L2, mitochondrial	MRPL2	5	5	24.9	24.9	24.9	33.3	305	305	0	6.4722	9894700	12565000	9597800	10669000	11246000	10124000	7343900	9047100	9774200	10597000	11174000	12106000	8724600	13074000	9890200
Q9BYC9;Q9BYC9-2	Q9BYC9;Q9BYC9-2	39S ribosomal protein L20, mitochondrial	MRPL20	2	2	14.1	14.1	14.1	17.442	149	149;155	0.00022507	3.2168	2400200	2768400	1783000	1097600	2107400	0	1786800	2039800	3311700	1734200	2836300	1560700	2409300	1834700	1931600
Q7Z2W9;Q7Z2W9-2	Q7Z2W9;Q7Z2W9-2	39S ribosomal protein L21, mitochondrial	MRPL21	5	5	37.6	37.6	37.6	22.814	205	205;120	0	13.441	6763200	7927800	11252000	3442100	5318200	5096700	9467200	8360600	8560500	4257600	9838000	6460300	0	4700400	7313000
Q9NWU5-3;Q9NWU5;Q9NWU5-2	Q9NWU5-3;Q9NWU5;Q9NWU5-2	39S ribosomal protein L22, mitochondrial	MRPL22	5	5	46.8	46.8	46.8	14.509	126	126;206;120	0	30.336	9655600	8186700	11986000	10325000	9816900	9047700	8038100	7667200	8731800	7474300	8770300	9464700	7721300	7583600	11001000
Q16540	Q16540	39S ribosomal protein L23, mitochondrial	MRPL23	5	5	46.4	46.4	46.4	17.781	153	153	0	13.04	3068300	3492700	4295300	3992100	3611900	3631800	3311800	3684400	4759200	2983500	4090800	3383500	3721500	4543700	4066000
Q96A35	Q96A35	39S ribosomal protein L24, mitochondrial	MRPL24	7	7	34.3	34.3	34.3	24.915	216	216	0	5.6968	8953000	13890000	14567000	12377000	12219000	9483500	9700000	9516100	10407000	10806000	15730000	15436000	13216000	11966000	12532000
Q9P0M9	Q9P0M9	39S ribosomal protein L27, mitochondrial	MRPL27	4	4	35.1	35.1	35.1	16.073	148	148	0	9.2978	8950100	10100000	13124000	11742000	11250000	10318000	7866200	5106300	7394600	5610300	7450400	9134500	6132600	9768500	9972500
Q13084	Q13084	39S ribosomal protein L28, mitochondrial	MRPL28	6	6	30.1	30.1	30.1	30.156	256	256	0	9.047	7196300	10068000	12593000	11515000	12599000	6395900	6747700	8520700	10165000	10462000	11988000	8018000	7273000	7497600	9230500
P09001	P09001	39S ribosomal protein L3, mitochondrial	MRPL3	10	10	39.9	39.9	39.9	38.632	348	348	0	19.254	20479000	22879000	15715000	16117000	20983000	24169000	16611000	20481000	21849000	15839000	17404000	20701000	13994000	17845000	17615000
Q8TCC3;Q8TCC3-2;Q8TCC3-3	Q8TCC3;Q8TCC3-2;Q8TCC3-3	39S ribosomal protein L30, mitochondrial	MRPL30	2	2	17.4	17.4	17.4	18.546	161	161;191;131	0.0021856	1.6886	3035200	0	0	4218800	2649000	4035800	5503000	660070	0	6507600	1969200	1165300	6847500	1372700	1568700
Q9BYC8	Q9BYC8	39S ribosomal protein L32, mitochondrial	MRPL32	4	4	32.4	32.4	32.4	21.405	188	188	0	26.531	3727700	3986200	5520100	5741300	5350600	4885400	3977900	4598600	4816600	3714100	5933300	6701000	3394800	5958300	5895600
Q9BQ48	Q9BQ48	39S ribosomal protein L34, mitochondrial	MRPL34	1	1	13	13	13	10.165	92	92	0.0021761	1.6566	1141400	1424700	1224300	1158500	1930900	1708600	899770	1339100	1347100	3431900	2128400	3045000	1595200	1789200	1900200
Q9BZE1	Q9BZE1	39S ribosomal protein L37, mitochondrial	MRPL37	13	13	38.3	38.3	38.3	48.117	423	423	0	24.021	11808000	19907000	17233000	18267000	22856000	23221000	17188000	14760000	19590000	19047000	20395000	21802000	15116000	19049000	20059000
Q96DV4;Q96DV4-2	Q96DV4;Q96DV4-2	39S ribosomal protein L38, mitochondrial	MRPL38	8	8	28.4	28.4	28.4	44.596	380	380;196	0	10.924	6095000	6689500	9368800	6484100	8890700	13215000	7801900	10183000	9636400	7863700	12895000	11411000	7469400	10203000	10281000
Q9NYK5;Q9NYK5-2	Q9NYK5;Q9NYK5-2	39S ribosomal protein L39, mitochondrial	MRPL39	11	11	36.4	36.4	36.4	38.711	338	338;353	0	26.06	10418000	9168100	9213500	7943100	11618000	16183000	13584000	9818400	14416000	11566000	11911000	14087000	8844000	12927000	8797700
Q9BYD3;Q9BYD3-2	Q9BYD3;Q9BYD3-2	39S ribosomal protein L4, mitochondrial	MRPL4	9	9	49.5	49.5	49.5	34.919	311	311;263	0	19.117	16088000	13601000	12917000	8998400	14776000	17772000	19816000	13692000	14066000	9882600	17680000	16061000	11547000	16368000	14572000
Q9NQ50	Q9NQ50	39S ribosomal protein L40, mitochondrial	MRPL40	4	4	25.2	25.2	25.2	24.49	206	206	0	7.5444	9043400	13951000	14784000	14573000	17781000	12560000	8310700	13375000	11506000	13712000	15309000	14482000	12374000	12474000	14012000
Q8IXM3	Q8IXM3	39S ribosomal protein L41, mitochondrial	MRPL41	7	7	62.8	62.8	62.8	15.383	137	137	0	16.003	16227000	22915000	19379000	17666000	21294000	17228000	20184000	24588000	25586000	19517000	26962000	21570000	15199000	23355000	26071000
Q9Y6G3	Q9Y6G3	39S ribosomal protein L42, mitochondrial	MRPL42	3	3	38	38	38	16.661	142	142	0	11.547	6696900	10642000	8519100	7041000	8536700	9258400	6947000	10261000	8878800	6437500	9369800	9172100	5277700	9331700	9014400
Q8N983-4;Q8N983-3;Q8N983-2;Q8N983;Q8N983-6;Q8N983-7	Q8N983-4;Q8N983-3;Q8N983-2;Q8N983;Q8N983-6;Q8N983-7	39S ribosomal protein L43, mitochondrial	MRPL43	4	4	28.9	28.9	28.9	17.853	159	159;164;202;215;235;261	0	6.3372	2040000	1734800	0	1456200	1583600	0	3187700	7898000	2588300	947540	2022500	1232800	0	1132900	1738200
Q9H9J2	Q9H9J2	39S ribosomal protein L44, mitochondrial	MRPL44	10	10	38.6	38.6	38.6	37.535	332	332	0	16.374	12980000	15462000	15782000	13005000	18291000	15193000	16441000	17694000	20324000	16003000	21010000	21833000	14055000	18437000	19493000
Q9BRJ2	Q9BRJ2	39S ribosomal protein L45, mitochondrial	MRPL45	9	9	43.5	43.5	43.5	35.351	306	306	0	8.6682	28974000	21648000	17343000	17375000	21505000	36146000	18034000	27198000	25310000	20794000	20721000	25878000	17401000	23178000	25303000
Q9H2W6	Q9H2W6	39S ribosomal protein L46, mitochondrial	MRPL46	6	6	35.8	35.8	35.8	31.705	279	279	0	28.932	12340000	10717000	10907000	10033000	12926000	11361000	12060000	14916000	16445000	12263000	16134000	10127000	8248200	11139000	11336000
Q9HD33-2;Q9HD33;Q9HD33-3	Q9HD33-2;Q9HD33	39S ribosomal protein L47, mitochondrial	MRPL47	7	7	30	30	30	27.085	230	230;250;140	0	9.9548	9069400	11274000	12520000	8398000	9167200	15090000	10368000	9799200	9373700	6226900	7691100	10043000	7499500	10669000	11107000
Q96GC5-3;Q96GC5	Q96GC5-3;Q96GC5	39S ribosomal protein L48, mitochondrial	MRPL48	4	4	23.7	23.7	23.7	21.749	194	194;212	0	11.078	7719500	10468000	9742500	10711000	10623000	12301000	9509600	10569000	9878300	10640000	13795000	12040000	10448000	10801000	13015000
Q13405	Q13405	39S ribosomal protein L49, mitochondrial	MRPL49	4	4	28.3	28.3	28.3	19.198	166	166	0	10.438	7366600	6393700	8106600	6076200	8192100	10012000	10779000	13753000	11765000	7632400	11470000	9208300	5310200	6752400	7118900
Q8N5N7;Q8N5N7-2	Q8N5N7;Q8N5N7-2	39S ribosomal protein L50, mitochondrial	MRPL50	5	5	48.1	48.1	48.1	18.325	158	158;135	0	9.3823	6558200	8308400	8190700	6010100	7407700	6143800	5377700	6697700	8989200	6328000	7962700	7990700	5542300	7336200	8514500
Q86TS9-3;Q86TS9;Q86TS9-2	Q86TS9-3;Q86TS9;Q86TS9-2	39S ribosomal protein L52, mitochondrial	MRPL52	4	4	50	50	50	13.592	122	122;123;64	0	12.291	9233500	8393600	13147000	5964800	10047000	4534000	15357000	15187000	12670000	7887800	10524000	6184000	4952300	5429400	6698100
Q96EL3	Q96EL3	39S ribosomal protein L53, mitochondrial	MRPL53	4	4	42.9	42.9	42.9	12.107	112	112	0	7.0182	5267400	5735000	7787800	6692800	7090100	6351200	6701600	5731500	6170800	4931300	6247100	5921400	3284500	5205300	5900000
Q6P161	Q6P161	39S ribosomal protein L54, mitochondrial	MRPL54	4	4	48.6	48.6	48.6	15.819	138	138	0	12.172	5647300	8411400	6888400	6672300	8886300	8254900	7724300	6262700	8983500	9029400	9275500	9803100	7550400	10418000	8726900
Q7Z7F7;Q7Z7F7-2	Q7Z7F7;Q7Z7F7-2	39S ribosomal protein L55, mitochondrial	MRPL55	1	1	12.5	12.5	12.5	15.128	128	128;164	0	3.6886	2298000	2799300	2514200	2078500	2912600	1843700	1563700	2097700	2156300	2425600	2899200	3077800	1584600	2720600	2280000
Q9BYD2	Q9BYD2	39S ribosomal protein L9, mitochondrial	MRPL9	6	6	27.3	27.3	27.3	30.243	267	267	0	31.165	10082000	10627000	9071700	8727800	11998000	14926000	8975500	10552000	11348000	10383000	13696000	18291000	9348300	12341000	11026000
Q99714;Q99714-2	Q99714;Q99714-2	3-hydroxyacyl-CoA dehydrogenase type-2	HSD17B10	14	14	85.1	85.1	85.1	26.923	261	261;252	0	61.838	72057000	85962000	74667000	72388000	95268000	79597000	79415000	94060000	93426000	69698000	128330000	101580000	62587000	83953000	90080000
P31937	P31937	3-hydroxyisobutyrate dehydrogenase, mitochondrial	HIBADH	10	10	55.7	55.7	55.7	35.329	336	336	0	46.991	9120700	20097000	23530000	22096000	35159000	30334000	11481000	15602000	14734000	23043000	40920000	38439000	19986000	32724000	32556000
Q6NVY1;Q6NVY1-2	Q6NVY1;Q6NVY1-2	3-hydroxyisobutyryl-CoA hydrolase, mitochondrial	HIBCH	12	12	40.2	40.2	40.2	43.482	386	386;338	0	49.325	23827000	20289000	22742000	20778000	27388000	25393000	16718000	12499000	13226000	17799000	21325000	25067000	20834000	25944000	26454000
P42765	P42765	3-ketoacyl-CoA thiolase, mitochondrial	ACAA2	3	3	14.4	14.4	14.4	41.924	397	397	0	5.4648	592280	634070	0	0	1334200	0	0	0	0	911900	1079700	834720	1000700	1159200	946450
P09110;P09110-2	P09110;P09110-2	3-ketoacyl-CoA thiolase, peroxisomal	ACAA1	11	11	47.6	47.6	47.6	44.292	424	424;331	0	27.371	12662000	13548000	16154000	15167000	17262000	17719000	11043000	12702000	12128000	18410000	18978000	22543000	20244000	19703000	20171000
Q06136;Q06136-2	Q06136;Q06136-2	3-ketodihydrosphingosine reductase	KDSR	2	2	8.7	8.7	8.7	36.187	332	332;268	0.0027473	1.571	0	0	1392100	0	0	1305000	1067400	0	0	0	1940900	0	0	0	0
P56937-3;P56937-2;P56937	P56937-3;P56937-2;P56937	3-keto-steroid reductase	HSD17B7	4	4	21.2	21.2	21.2	34.475	306	306;333;341	0.0027413	1.5545	2730500	3382300	3544900	2698800	3193600	3679900	2387200	3295800	0	3779500	3572800	4079000	3011900	3311100	4568500
P25325;P25325-2	P25325;P25325-2	3-mercaptopyruvate sulfurtransferase	MPST	8	8	42.8	42.8	42.8	33.178	297	297;317	0	26.19	31951000	64307000	76333000	51150000	90621000	78626000	48933000	60191000	63648000	79776000	95616000	111990000	59645000	102780000	99760000
Q9NWU1-2;Q9NWU1	Q9NWU1-2;Q9NWU1	3-oxoacyl-[acyl-carrier-protein] synthase, mitochondrial	OXSM	10	10	44.1	44.1	44.1	40.034	376	376;459	0	25.175	2406200	9887700	8367400	8917400	11627000	10083000	3687600	6255900	6476300	9622700	12289000	10747000	7045600	9377600	9448000
O15530-2;O15530-3;O15530;O15530-4;Q6A1A2;O15530-5	O15530-2;O15530-3;O15530;O15530-4;Q6A1A2;O15530-5	3-phosphoinositide-dependent protein kinase 1;Putative 3-phosphoinositide-dependent protein kinase 2	PDPK1;PDPK2P	5	5	13.4	13.4	13.4	58.034	506	506;530;556;429;396;454	0	6.7637	2515600	2318700	1592700	1898600	0	958150	1174400	1105000	0	1802300	0	772850	1131800	0	1031700
500;510501;510502;510503;510504;510505;510506;510507;510508;510509;510510;510511;510512;510513;510514;510515;510516;510517;510518;510519;510520;510521;510522;510523;510524;510525;510526;510527;510528;510529;510530;510531;510532;510533;510534;510535;510536;510537;510538;510539;510540;510541;510542;510543;510544;510545;510546;510547;510548;510549;510550;510551;510552;510553;510554;510555;510556;510…	5432;30979;38970;59340;59343;60292;67705;92183;96154;100044;132593;165489;190914;229124;229137;232111;271967;274051;276725;281756;295475;354095;365306;391170;432454;449190;457343;457345;457753;510266;511235;530024;546063;567490;567497;567831;567904;568458;592837	40;55;145;190;217;316;495;506;513
P46783;Q9NQ39	P46783;Q9NQ39	40S ribosomal protein S10;Putative 40S ribosomal protein S10-like	RPS10;RPS10P5	7	7	37	37	37	18.898	165	165;176	0	15.187	133690000	94145000	67206000	79376000	63232000	78179000	83316000	82630000	76914000	71102000	60806000	61758000	69204000	62250000	62758000
P62280	P62280	40S ribosomal protein S11	RPS11	11	11	53.2	53.2	53.2	18.431	158	158	0	19.933	259200000	274350000	290870000	252460000	215030000	226990000	308430000	277850000	272940000	212700000	239650000	224230000	235220000	246360000	224810000
P25398	P25398	40S ribosomal protein S12	RPS12	8	8	70.5	70.5	70.5	14.515	132	132	0	161.91	188610000	172440000	165450000	161640000	173090000	144660000	226530000	198480000	175790000	188320000	181250000	159260000	215280000	191600000	164690000
P62277	P62277	40S ribosomal protein S13	RPS13	6	6	38.4	38.4	38.4	17.222	151	151	0	10.314	330320000	257170000	268710000	236480000	212740000	195040000	333530000	225550000	235610000	189580000	215550000	218560000	260890000	189170000	238160000
P62263	P62263	40S ribosomal protein S14	RPS14	6	6	62.9	62.9	62.9	16.273	151	151	0	18.162	199760000	175490000	199210000	228040000	173620000	168130000	193970000	174580000	161650000	183250000	151880000	163140000	204620000	177700000	233660000
P62841	P62841	40S ribosomal protein S15	RPS15	5	4	60	55.9	55.9	17.04	145	145	0	18.528	65503000	54718000	58382000	75315000	51455000	57590000	66179000	82874000	88357000	65406000	56874000	60394000	58572000	50885000	67761000
P62244	P62244	40S ribosomal protein S15a	RPS15A	7	7	56.2	56.2	56.2	14.839	130	130	0	15.765	90354000	83756000	92147000	62300000	67934000	60818000	96628000	105880000	102140000	52849000	57567000	47844000	45295000	43684000	50246000
P62249	P62249	40S ribosomal protein S16	RPS16	9	9	53.4	53.4	53.4	16.445	146	146	0	15.247	293650000	282270000	271680000	208320000	189040000	218310000	240840000	199610000	208300000	195230000	173000000	173360000	188630000	177200000	164830000
P08708	P08708	40S ribosomal protein S17	RPS17	8	8	57	57	57	15.55	135	135	0	30.334	280620000	306340000	354400000	275480000	292390000	213060000	295070000	212830000	206090000	233620000	236090000	186080000	288560000	217690000	196310000
P62269	P62269	40S ribosomal protein S18	RPS18	8	8	47.4	47.4	47.4	17.718	152	152	0	23.199	462170000	399080000	401530000	405020000	299410000	363710000	376650000	384320000	392760000	325110000	318420000	281180000	327130000	304820000	308250000
P39019	P39019	40S ribosomal protein S19	RPS19	7	7	40	40	40	16.06	145	145	0	16.882	211140000	228800000	277030000	243230000	208330000	141140000	215750000	221960000	226560000	221030000	178710000	162980000	206640000	198630000	179720000
P15880	P15880	40S ribosomal protein S2	RPS2	12	12	50.9	50.9	50.9	31.324	293	293	0	29.794	440650000	290000000	301520000	281810000	253570000	328840000	422940000	442890000	409550000	285820000	304490000	280740000	260910000	248000000	266880000
P60866;P60866-2	P60866;P60866-2	40S ribosomal protein S20	RPS20	5	5	32.8	32.8	32.8	13.373	119	119;142	0	7.0873	163680000	152030000	230910000	160580000	121930000	131010000	129470000	149090000	142890000	105030000	111210000	109770000	121290000	106540000	101880000
P63220	P63220	40S ribosomal protein S21	RPS21	7	7	67.5	67.5	67.5	9.1113	83	83	0	13.375	172290000	200270000	176450000	139010000	163290000	144730000	178010000	133080000	144650000	140870000	121620000	110000000	129000000	133230000	113300000
P62266	P62266	40S ribosomal protein S23	RPS23	5	5	40.6	40.6	40.6	15.807	143	143	0	10.478	53513000	43100000	55778000	45276000	40112000	42191000	56381000	54564000	54327000	45447000	41225000	41608000	48181000	47164000	42589000
P62847-2;P62847-3;P62847;P62847-4	P62847-2;P62847-3;P62847;P62847-4	40S ribosomal protein S24	RPS24	4	4	35.4	35.4	35.4	15.069	130	130;132;133;289	0	10.22	55991000	64084000	67903000	88800000	59930000	48828000	60133000	65718000	65506000	55309000	55392000	50541000	53679000	44165000	51116000
P62851	P62851	40S ribosomal protein S25	RPS25	4	4	31.2	31.2	31.2	13.742	125	125	0	11.977	122750000	115900000	132420000	161920000	113280000	106160000	123370000	143620000	143720000	152860000	149600000	130490000	146150000	135110000	124850000
P62854;Q5JNZ5	P62854;Q5JNZ5	40S ribosomal protein S26;Putative 40S ribosomal protein S26-like 1	RPS26;RPS26P11	4	4	37.4	37.4	37.4	13.015	115	115;115	0	7.8161	63955000	77513000	89923000	80185000	70684000	51160000	68512000	71810000	65926000	84215000	63159000	63130000	74220000	70310000	68169000
P42677	P42677	40S ribosomal protein S27	RPS27	4	1	39.3	13.1	13.1	9.461	84	84	0.00042079	2.3194	134470000	105430000	98673000	79890000	77200000	65137000	90640000	85834000	78871000	85168000	66882000	67458000	98987000	86338000	80984000
Q71UM5	Q71UM5	40S ribosomal protein S27-like	RPS27L	5	2	40.5	40.5	14.3	9.4771	84	84	0	11.381	102100000	126870000	130010000	124810000	139500000	119310000	95312000	117640000	117850000	144090000	133120000	120180000	152460000	132150000	141280000
P62857	P62857	40S ribosomal protein S28	RPS28	3	3	46.4	46.4	46.4	7.8409	69	69	0	22.354	165740000	131590000	116790000	81862000	78022000	71146000	121350000	128920000	134880000	70476000	89200000	69025000	79442000	85697000	84170000
P62273;P62273-2	P62273;P62273-2	40S ribosomal protein S29	RPS29	2	2	32.1	32.1	32.1	6.6767	56	56;67	0.0002281	3.4167	40369000	12616000	7826200	11657000	13913000	20560000	46344000	27298000	25031000	29958000	17861000	16178000	25969000	20211000	18064000
P23396;P23396-2	P23396;P23396-2	40S ribosomal protein S3	RPS3	18	18	73.7	73.7	73.7	26.688	243	243;259	0	63.408	665570000	546110000	563910000	440010000	402360000	397900000	652870000	664380000	650200000	370330000	470540000	352370000	376730000	362860000	416310000
P62861	P62861	40S ribosomal protein S30	FAU	1	1	16.9	16.9	16.9	6.6478	59	59	0.00062513	2.1983	46466000	44048000	39362000	56309000	47482000	44850000	47678000	47416000	33353000	51376000	44380000	72960000	85132000	35347000	37156000
P61247	P61247	40S ribosomal protein S3a	RPS3A	13	13	50	50	50	29.945	264	264	0	55.584	532230000	566790000	579550000	480910000	493660000	472000000	566830000	497920000	474960000	432510000	385690000	420260000	475500000	428740000	422440000
P62701	P62701	40S ribosomal protein S4, X isoform	RPS4X	18	7	56.7	56.7	26.6	29.597	263	263	0	64.162	506320000	464200000	512670000	470350000	419030000	378240000	552230000	477810000	474940000	446580000	457310000	460600000	447160000	441810000	470130000
P22090	P22090	40S ribosomal protein S4, Y isoform 1	RPS4Y1	13	2	42.6	17.9	9.1	29.455	263	263	0	8.2422	8334000	0	0	6071300	0	0	8059800	0	0	4108800	0	0	6801200	0	0
Q8TD47	Q8TD47	40S ribosomal protein S4, Y isoform 2	RPS4Y2	12	1	40.3	6.5	6.5	29.295	263	263	1	-2	4525100	4760300	3963000	4970800	5398400	5477100	7408800	5796000	5917100	10795000	5619300	4776300	5448700	4976400	5679800
P46782	P46782	40S ribosomal protein S5;40S ribosomal protein S5, N-terminally processed	RPS5	10	10	45.6	45.6	45.6	22.876	204	204	0	24.93	248650000	184770000	144530000	159540000	160800000	182190000	251830000	206870000	199550000	160760000	177350000	189470000	190400000	192010000	170510000
P62753	P62753	40S ribosomal protein S6	RPS6	9	9	32.1	32.1	32.1	28.68	249	249	0	17.438	189930000	208770000	196890000	242720000	203700000	199310000	204430000	235700000	218530000	255790000	217950000	184120000	238970000	177650000	213870000
P62081	P62081	40S ribosomal protein S7	RPS7	10	10	59.3	59.3	59.3	22.127	194	194	0	38.856	566840000	395630000	446200000	495140000	346300000	399150000	676540000	807680000	685800000	437110000	386340000	396660000	470620000	422030000	413130000
P62241	P62241	40S ribosomal protein S8	RPS8	11	11	55.3	55.3	55.3	24.205	208	208	0	47.063	356980000	321680000	331080000	388970000	334190000	407850000	409970000	396340000	400500000	400960000	327880000	397500000	388850000	352450000	322700000
P46781	P46781	40S ribosomal protein S9	RPS9	11	11	45.9	45.9	45.9	22.591	194	194	0	21.969	319760000	277920000	320270000	326210000	239900000	259070000	309760000	281820000	279270000	277260000	238700000	225930000	269620000	236780000	239040000
P08865	P08865	40S ribosomal protein SA	RPSA	16	16	63.1	63.1	63.1	32.854	295	295	0	87	597440000	608120000	469640000	437680000	420790000	397470000	510290000	528280000	545240000	447280000	421070000	416380000	432400000	434940000	394170000
Q13702-2;Q13702	Q13702-2;Q13702	43 kDa receptor-associated protein of the synapse	RAPSN	1	1	3.4	3.4	3.4	39.912	353	353;412	1	-2	0	0	0	0	0	0	0	0	0	0	0	0	0	0	0
525;288526;288527;288528;288529;288530;288531;288532;288533;288534;288535;288536;288537;288538;288539;288540;288541;288542;288543;288544;288545;288546;288547;288548;288549;288550;288551;288552;288553;288554;288555;288556;288557;288558;288559;288560;288561;288562;290879;290880;290881;290882;290883;290884;290885;290886;290887;290888;304715;304716;304717;304718;304719;304720;304721;304722;304723;304…	18539;53764;53817;61627;68042;81396;88218;89802;90442;102991;103034;134335;232771;243395;288517;290884;304869;308883;438222;438250;456746;507111;542838;553804;627053	44;47;153;269;283;305;325
Q9BRK5;Q9BRK5-2;Q9BRK5-6;Q9BRK5-5;Q9BRK5-4;Q9BRK5-3	Q9BRK5;Q9BRK5-2;Q9BRK5-6	45 kDa calcium-binding protein	SDF4	9	9	42.3	42.3	42.3	41.806	362	362;259;348;130;202;254	0	20.269	20913000	31496000	31271000	26405000	27789000	31948000	26855000	25394000	33755000	30948000	25643000	25532000	28556000	29517000	33317000
P08195-2;P08195-3;P08195;P08195-4	P08195-2;P08195-3;P08195;P08195-4	4F2 cell-surface antigen heavy chain	SLC3A2	22	22	49.3	49.3	49.3	57.944	529	529;568;630;661	0	137.83	163440000	194660000	231040000	273670000	185420000	164770000	168440000	199310000	195270000	264600000	260580000	244490000	262710000	162180000	140260000
P49189;P49189-2	P49189;P49189-2	4-trimethylaminobutyraldehyde dehydrogenase	ALDH9A1	13	13	28.7	28.7	28.7	53.801	494	494;424	0	23.781	37909000	45523000	48473000	53077000	70821000	67045000	36170000	38381000	38741000	58779000	57812000	56743000	50713000	59802000	61348000
Q8TCD5;Q8TCD5-2	Q8TCD5	5(3)-deoxyribonucleotidase, cytosolic type	NT5C	7	7	54.2	54.2	54.2	23.382	201	201;117	0	14.617	5448900	4525200	6256900	9395400	11587000	9361100	3992300	10780000	6914400	8222900	13475000	10162000	4704900	11550000	9921700
Q8IZH2-2;Q8IZH2;Q8IZH2-3	Q8IZH2-2;Q8IZH2	5-3 exoribonuclease 1	XRN1	8	8	6.8	6.8	6.8	192.84	1694	1694;1706;459	0	9.7457	1366500	1507500	1136800	1432900	1214800	1778900	0	0	958760	1733000	0	0	739310	1003800	1085100
Q9H0D6;Q9H0D6-2	Q9H0D6;Q9H0D6-2	5-3 exoribonuclease 2	XRN2	35	35	48.2	48.2	48.2	108.58	950	950;874	0	85.383	72235000	84616000	82939000	77105000	102160000	86184000	93077000	103620000	100010000	79516000	94284000	105500000	84431000	112530000	104200000
P13196	P13196	5-aminolevulinate synthase, nonspecific, mitochondrial	ALAS1	3	3	9.5	9.5	9.5	70.58	640	640	0	4.873	3666200	2222100	1703700	898400	986320	0	2538100	2555400	2316600	1486200	1575900	775160	1603700	1832900	2024800
Q13131;Q13131-2;P54646	Q13131;Q13131-2	5-AMP-activated protein kinase catalytic subunit alpha-1	PRKAA1	10	10	27.2	27.2	27.2	64.009	559	559;574;552	0	17.224	7833300	7537100	6050900	5517800	4931400	9064700	7464400	8337600	8192200	8606600	7808100	7847100	6622600	6676400	5930400
Q9Y478	Q9Y478	5-AMP-activated protein kinase subunit beta-1	PRKAB1	3	3	23.7	23.7	23.7	30.382	270	270	0	6.2913	3724300	3904800	2782200	3656100	3460100	2574400	5900500	3417600	3694600	3675200	4369900	3196000	9392100	2998700	2651200
P54619;P54619-3;P54619-2;Q9UGJ0-2	P54619;P54619-3;P54619-2	5-AMP-activated protein kinase subunit gamma-1	PRKAG1	7	6	33.5	33.5	30.5	37.579	331	331;340;299;328	0	12.889	6557700	7190700	5424900	6015000	3038000	5003800	4898200	3733600	3727800	4104900	3680700	3512900	3198500	3283500	2883600
P49914-2;P49914	P49914-2;P49914	5-formyltetrahydrofolate cyclo-ligase	MTHFS	5	5	36.3	36.3	36.3	20.519	179	179;203	0	10.334	2500000	2326900	2243400	2949300	3360700	2985200	2459600	3687400	2711200	2657600	3427900	4447100	3976300	2946000	3490100
Q96CB9-4;Q96CB9;Q96CB9-3;Q96CB9-2	Q96CB9-4;Q96CB9;Q96CB9-3	5-methylcytosine rRNA methyltransferase NSUN4	NSUN4	7	7	28.1	28.1	28.1	37.373	335	335;384;186;146	0.00061602	2.0408	3842800	5122400	7568300	3818700	4160600	4168000	3873500	3801900	3597100	3655200	5071000	5053900	5159300	2837500	7327200
P21589-2;P21589	P21589-2;P21589	5-nucleotidase	NT5E	13	13	37.6	37.6	37.6	57.948	524	524;574	0	33.712	1610300	28663000	32248000	1532200	12474000	26754000	0	18246000	30657000	437060	27046000	45126000	1843400	10398000	13969000
Q5TFE4;Q5TFE4-2	Q5TFE4;Q5TFE4-2	5-nucleotidase domain-containing protein 1	NT5DC1	14	14	43.5	43.5	43.5	51.844	455	455;405	0	48.522	23729000	29018000	34753000	31135000	34147000	33644000	26430000	33196000	30138000	25601000	32955000	33376000	29561000	37281000	36251000
Q9H857-3;Q9H857-2;Q9H857;Q9H857-4	Q9H857-3;Q9H857-2;Q9H857;Q9H857-4	5-nucleotidase domain-containing protein 2	NT5DC2	10	10	28.4	28.4	28.4	61.118	532	532;557;520;390	0	17.641	3727800	4555500	2758100	2715600	9603700	8659600	3988900	7656600	1820900	0	13205000	5710900	1960400	9277000	6074700
Q86UY8;Q86UY8-2	Q86UY8;Q86UY8-2	5-nucleotidase domain-containing protein 3	NT5DC3	10	10	26.1	26.1	26.1	63.419	548	548;464	0	16.419	3946700	9792900	1905600	5257000	11663000	9053900	6726800	18511000	11850000	6627300	9430000	8944500	4869700	9179200	10955000
O14841	O14841	5-oxoprolinase	OPLAH	6	6	7.8	7.8	7.8	137.46	1288	1288	0	8.895	880460	2159800	2729800	1508200	2791900	1310400	1266000	0	0	3103800	2752800	3399200	1403300	2491400	2211900
P10809;P10809-2	P10809	60 kDa heat shock protein, mitochondrial	HSPD1	39	39	75.7	75.7	75.7	61.054	573	573;158	0	323.31	3420200000	4014600000	3534000000	3336100000	3626800000	4074700000	3011800000	3325700000	3154700000	3368100000	3809700000	3862600000	3087000000	3645300000	3631800000
P10155;P10155-3;P10155-5;P10155-4;P10155-2	P10155;P10155-3;P10155-5;P10155-4	60 kDa SS-A/Ro ribonucleoprotein	TROVE2	15	15	38.5	38.5	38.5	60.67	538	538;518;525;534;205	0	43.65	26479000	33766000	28893000	31581000	33148000	37566000	26184000	25961000	23679000	38486000	40037000	42754000	44694000	37331000	37204000
P05388;P05388-2;Q8NHW5	P05388;P05388-2;Q8NHW5	60S acidic ribosomal protein P0;60S acidic ribosomal protein P0-like	RPLP0;RPLP0P6	14	14	59.9	59.9	59.9	34.273	317	317;255;317	0	57.679	380160000	516140000	345230000	372040000	371830000	385880000	429290000	452390000	449760000	394910000	369730000	423490000	365510000	390800000	349720000
P05386	P05386	60S acidic ribosomal protein P1	RPLP1	4	3	89.5	74.6	74.6	11.514	114	114	0	19.18	410130000	670970000	456640000	461460000	631120000	662210000	647360000	802480000	569890000	736070000	630560000	674430000	533030000	672600000	248000000
P05387;P05386-2	P05387	60S acidic ribosomal protein P2	RPLP2	8	7	92.2	92.2	77.4	11.665	115	115;89	0	37.312	567570000	628050000	713130000	647060000	668000000	633780000	618550000	735350000	732590000	627580000	616960000	639550000	537880000	646170000	644420000
Q96D46	Q96D46	60S ribosomal export protein NMD3	NMD3	15	15	33.6	33.6	33.6	57.603	503	503	0	23.341	36819000	32558000	35219000	24331000	24399000	34622000	34488000	45963000	52172000	22177000	26355000	26864000	23366000	28008000	32166000
P27635;Q96L21	P27635	60S ribosomal protein L10	RPL10	8	8	36.9	36.9	36.9	24.604	214	214;214	0	21.648	438820000	341170000	317800000	301850000	381130000	272740000	318780000	351300000	322810000	318750000	321640000	323080000	425430000	354900000	321780000
P62906	P62906	60S ribosomal protein L10a	RPL10A	9	9	39.2	39.2	39.2	24.831	217	217	0	33.387	238490000	244900000	247080000	227510000	225890000	211590000	222690000	207270000	275440000	260010000	232590000	254560000	267140000	234270000	229240000
P62913;P62913-2	P62913;P62913-2	60S ribosomal protein L11	RPL11	7	7	44.9	44.9	44.9	20.252	178	178;177	0	19.419	256810000	212400000	231200000	298410000	233760000	181070000	250080000	226040000	247250000	276200000	216670000	206570000	279890000	229530000	202860000
P30050;P30050-2	P30050;P30050-2	60S ribosomal protein L12	RPL12	6	6	54.5	54.5	54.5	17.818	165	165;132	0	27.079	433200000	368950000	321800000	274370000	289560000	406610000	390320000	393600000	384460000	239530000	287320000	343720000	295240000	260120000	267630000
P26373;P26373-2	P26373;P26373-2	60S ribosomal protein L13	RPL13	10	10	42.2	42.2	42.2	24.261	211	211;164	0	21.367	415210000	404210000	457460000	417600000	371700000	300750000	376440000	324340000	330250000	401430000	351900000	340790000	391730000	345240000	319720000
P40429;Q6NVV1	P40429	60S ribosomal protein L13a	RPL13A	9	9	40.4	40.4	40.4	23.577	203	203;102	0	14.316	148800000	169370000	152080000	142200000	128710000	168150000	136790000	126340000	129240000	130340000	121330000	135490000	121210000	125140000	109630000
P50914	P50914	60S ribosomal protein L14	RPL14	6	6	27.4	27.4	27.4	23.432	215	215	0	14.244	245020000	208910000	160610000	191990000	170630000	177650000	168520000	185720000	194850000	134310000	162650000	158650000	149370000	160400000	153900000
P61313;P61313-2	P61313	60S ribosomal protein L15	RPL15	8	8	32.4	32.4	32.4	24.146	204	204;145	0	13.634	281310000	298030000	349420000	333380000	265530000	264360000	267280000	261890000	268180000	263680000	219850000	236020000	238820000	248350000	228000000
P18621;P18621-3;P18621-2	P18621;P18621-3;P18621-2	60S ribosomal protein L17	RPL17	9	9	50	50	50	21.397	184	184;228;146	0	18.467	322820000	282530000	195660000	205800000	256180000	279910000	227900000	264350000	252650000	209580000	216890000	217440000	214680000	215530000	210460000
Q07020;Q07020-2	Q07020;Q07020-2	60S ribosomal protein L18	RPL18	8	8	40.4	40.4	40.4	21.634	188	188;159	0	17.904	270950000	319440000	274410000	233030000	211480000	231170000	212320000	223630000	180990000	213230000	219160000	223960000	210440000	246050000	208100000
Q02543	Q02543	60S ribosomal protein L18a	RPL18A	7	7	39.2	39.2	39.2	20.762	176	176	0	29.838	162770000	88354000	53642000	63060000	68313000	97908000	116710000	118050000	102500000	54302000	77664000	68733000	73418000	79974000	78541000
P84098	P84098	60S ribosomal protein L19	RPL19	3	3	17.3	17.3	17.3	23.466	196	196	0	7.9657	296400000	271960000	277730000	304350000	296810000	309950000	248930000	405770000	386300000	311340000	286300000	250860000	230370000	256010000	250120000
P46778	P46778	60S ribosomal protein L21	RPL21	5	5	31.9	31.9	31.9	18.565	160	160	0	13.644	190540000	230680000	255780000	283080000	274440000	274160000	225260000	224300000	218150000	234790000	213940000	226240000	200940000	205330000	207440000
P35268	P35268	60S ribosomal protein L22	RPL22	4	4	50.8	50.8	50.8	14.787	128	128	0	21.208	185630000	188500000	189560000	230980000	210770000	284370000	239080000	249360000	240090000	150130000	173310000	199030000	169470000	190220000	193120000
Q6P5R6	Q6P5R6	60S ribosomal protein L22-like 1	RPL22L1	3	3	34.4	34.4	34.4	14.606	122	122	0	12.286	113080000	90301000	94020000	108580000	60134000	72601000	131200000	79412000	127060000	51096000	73221000	63113000	74117000	74344000	73179000
P62829	P62829	60S ribosomal protein L23	RPL23	6	6	51.4	51.4	51.4	14.865	140	140	0	17.823	225140000	176130000	141120000	172980000	189120000	224680000	149910000	183730000	180390000	149600000	178850000	187900000	207410000	191930000	179950000
P62750	P62750	60S ribosomal protein L23a	RPL23A	6	6	32.7	32.7	32.7	17.695	156	156	0	10.893	267270000	284650000	334890000	256900000	270090000	245680000	239230000	212120000	194680000	203210000	185460000	198550000	196930000	193340000	183620000
P83731	P83731	60S ribosomal protein L24	RPL24	7	7	36.3	36.3	36.3	17.779	157	157	0	19.228	104870000	110020000	95343000	117740000	116010000	100620000	123450000	121980000	134130000	91375000	106200000	116510000	104620000	121430000	100420000
P61254;Q9UNX3	P61254;Q9UNX3	60S ribosomal protein L26;60S ribosomal protein L26-like 1	RPL26;RPL26L1	7	7	39.3	39.3	39.3	17.258	145	145;145	0	10.849	152490000	167620000	220730000	186240000	167770000	123880000	182910000	161530000	135310000	163520000	130760000	115470000	152400000	144680000	151280000
P61353	P61353	60S ribosomal protein L27	RPL27	4	4	36	36	36	15.798	136	136	0	12.964	304110000	380190000	312310000	419970000	401930000	306350000	274310000	208650000	206860000	192460000	185260000	181630000	193990000	204460000	206920000
P46776	P46776	60S ribosomal protein L27a	RPL27A	5	5	29.7	29.7	29.7	16.561	148	148	0	14.184	280270000	284180000	340450000	291570000	271840000	326920000	280120000	217310000	220570000	190850000	218640000	224190000	202470000	226690000	168100000
P46779-4;P46779-5;P46779;P46779-2;P46779-3	P46779-4;P46779-5;P46779;P46779-2;P46779-3	60S ribosomal protein L28	RPL28	4	4	58	58	58	7.888	69	69;87;137;163;169	0	19.195	234150000	242090000	226530000	286850000	220330000	201640000	270810000	299550000	238860000	262530000	260850000	253790000	266130000	257250000	238150000
P47914	P47914	60S ribosomal protein L29	RPL29	1	1	9.4	9.4	9.4	17.752	159	159	0	3.7388	92345000	115080000	157700000	99674000	111960000	52385000	100460000	82317000	60562000	98452000	87874000	88724000	81320000	78225000	86713000
P39023;Q92901	P39023	60S ribosomal protein L3	RPL3	14	14	36.5	36.5	36.5	46.108	403	403;407	0	56.112	889110000	732600000	778250000	599190000	623740000	646230000	822060000	699670000	657970000	617750000	577680000	596200000	695320000	663160000	635890000
P62888	P62888	60S ribosomal protein L30	RPL30	6	6	58.3	58.3	58.3	12.784	115	115	0	20.796	165940000	179890000	218260000	166320000	162230000	230170000	211290000	242370000	218420000	164990000	194130000	201410000	186170000	192950000	166150000
P62899;P62899-3;P62899-2	P62899;P62899-3;P62899-2	60S ribosomal protein L31	RPL31	7	7	47.2	47.2	47.2	14.463	125	125;121;128	0	21.885	211150000	266030000	234410000	277100000	251570000	192570000	268310000	235160000	227300000	233970000	214140000	188770000	219770000	205350000	214920000
P62910	P62910	60S ribosomal protein L32	RPL32	6	6	40	40	40	15.86	135	135	0	22.778	114220000	146520000	142520000	108780000	160840000	132930000	164710000	143940000	120340000	130680000	180370000	183260000	169950000	171560000	159610000
P49207	P49207	60S ribosomal protein L34	RPL34	2	2	12.8	12.8	12.8	13.293	117	117	0	3.7721	91261000	97135000	107320000	75389000	72155000	79202000	68652000	74530000	56381000	62360000	62447000	59636000	62303000	63211000	61808000
P42766	P42766	60S ribosomal protein L35	RPL35	2	2	13.8	13.8	13.8	14.551	123	123	0	11.592	190770000	153560000	162910000	153010000	149410000	82531000	101810000	93583000	87884000	127890000	100710000	95632000	131490000	105020000	96898000
P18077	P18077	60S ribosomal protein L35a	RPL35A	4	4	31.8	31.8	31.8	12.538	110	110	0	4.7118	73150000	103140000	100870000	99430000	91040000	88808000	111010000	116940000	121970000	84193000	102350000	96630000	81150000	104250000	95189000
Q9Y3U8	Q9Y3U8	60S ribosomal protein L36	RPL36	4	4	25.7	25.7	25.7	12.254	105	105	0	12.586	26134000	26679000	27402000	21898000	21679000	20412000	21972000	54895000	30753000	35675000	34615000	51231000	30419000	32071000	32165000
Q969Q0;P83881	Q969Q0;P83881	60S ribosomal protein L36a-like;60S ribosomal protein L36a	RPL36AL;RPL36A	3	3	23.6	23.6	23.6	12.469	106	106;106	0	5.6812	55634000	44323000	23681000	70863000	37831000	42059000	58692000	64732000	59888000	57683000	55577000	48424000	67359000	62437000	51640000
P61513;A6NKH3	P61513	60S ribosomal protein L37a	RPL37A	3	3	41.3	41.3	41.3	10.275	92	92;93	0	7.1064	32842000	33835000	24707000	27193000	23589000	68894000	58767000	31703000	36996000	17863000	32747000	35846000	36536000	39746000	29025000
P63173	P63173	60S ribosomal protein L38	RPL38	3	3	38.6	38.6	38.6	8.2178	70	70	0	6.2412	34200000	36773000	41241000	35361000	29854000	22010000	29464000	30801000	30344000	20737000	23610000	17529000	23230000	21362000	21401000
P36578	P36578	60S ribosomal protein L4	RPL4	20	20	45.9	45.9	45.9	47.697	427	427	0	56.438	549350000	620260000	468270000	474170000	543110000	586340000	550750000	618730000	590330000	536710000	537650000	580290000	547530000	550420000	493850000
P46777	P46777	60S ribosomal protein L5	RPL5	15	15	57.6	57.6	57.6	34.362	297	297	0	34.28	342250000	465720000	406700000	355140000	337790000	383810000	411260000	382270000	364470000	321400000	342390000	359680000	353700000	411760000	336760000
Q02878	Q02878	60S ribosomal protein L6	RPL6	14	14	44.4	44.4	44.4	32.728	288	288	0	47.103	554920000	575560000	619440000	530990000	538220000	512650000	556820000	615310000	501980000	522720000	510770000	521720000	454530000	523970000	559290000
P18124	P18124	60S ribosomal protein L7	RPL7	15	15	51.2	51.2	51.2	29.225	248	248	0	37.837	770280000	688700000	647610000	647250000	556630000	730980000	611350000	593590000	662450000	683270000	599800000	619470000	624780000	599390000	544710000
P62424	P62424	60S ribosomal protein L7a	RPL7A	11	11	35.3	35.3	35.3	29.995	266	266	0	39.804	557460000	604770000	458590000	566620000	571050000	579070000	473420000	442220000	391740000	404110000	440080000	436830000	449690000	452620000	373310000
Q6DKI1;Q6DKI1-2	Q6DKI1;Q6DKI1-2	60S ribosomal protein L7-like 1	RPL7L1	9	9	40.7	40.7	40.7	28.661	246	246;153	0	15.193	14958000	16726000	16812000	9056200	9174600	8307300	12932000	16551000	17878000	9680800	13160000	11822000	7864600	9611800	11488000
P62917	P62917	60S ribosomal protein L8	RPL8	9	9	45.9	45.9	45.9	28.024	257	257	0	26.739	441840000	432500000	593660000	557780000	459780000	409200000	538160000	480150000	420280000	434420000	417630000	397350000	449520000	455670000	458720000
P32969	P32969	60S ribosomal protein L9	RPL9	8	8	65.1	65.1	65.1	21.863	192	192	0	40.294	232070000	243750000	204650000	205820000	191960000	228740000	163240000	167120000	170050000	220960000	165290000	166400000	167710000	153130000	154420000
Q9Y221;Q9Y221-2	Q9Y221;Q9Y221-2	60S ribosome subunit biogenesis protein NIP7 homolog	NIP7	9	9	71.7	71.7	71.7	20.462	180	180;133	0	21.834	29792000	21715000	17349000	20463000	22900000	18368000	19259000	23350000	25219000	19813000	19686000	18542000	17192000	17830000	19584000
34;606335;606336;606337;606338;606339;606340;606341;606342;606343;606344;606345;606346;606347;606348;606349;606350;606351;606352;606353;606354;606355;606356;606357;606358;606359;606360;606361;606362;606363;606364;606365;606366;606367;606368;606369;606370;606371;606372;606373;606374;606375;606376;606377;606378;606379;606380;606381;606382;606383;606384;606385;606386;606387;606388;606389;606390;6063…	17814;190463;208810;264550;329486;359140;363545;363771;434894;462271;572055;572320;587550;587630;597267;597376;603148;606212	63;88;91;133
P16118	P16118	6-phosphofructo-2-kinase/fructose-2,6-bisphosphatase 1;6-phosphofructo-2-kinase;Fructose-2,6-bisphosphatase	PFKFB1	2	1	4.5	2.3	2.3	54.681	471	471	1	-2	0	0	0	0	0	0	0	0	0	0	0	0	779320	0	0
O60825-2;O60825;P16118-2	O60825-2;O60825	6-phosphofructo-2-kinase/fructose-2,6-bisphosphatase 2;6-phosphofructo-2-kinase;Fructose-2,6-bisphosphatase	PFKFB2	4	3	9.6	9.6	7.4	54.406	471	471;505;406	0.00022548	3.2362	1802700	0	1922500	2255500	0	2039300	2104700	0	3564300	4073500	0	3618700	3517000	2234800	2469300
Q16875-3;Q16875-2;Q16875;Q16875-4	Q16875-3;Q16875-2;Q16875;Q16875-4	6-phosphofructo-2-kinase/fructose-2,6-bisphosphatase 3;6-phosphofructo-2-kinase;Fructose-2,6-bisphosphatase	PFKFB3	2	2	5.6	5.6	5.6	57.287	500	500;514;520;534	0.00062344	2.175	1513900	1184200	2209900	1695500	1701000	2020000	1296300	0	0	1977700	1211700	1268700	0	1231300	1259700
Q16877-2;Q16877;Q16877-3	Q16877-2;Q16877;Q16877-3	6-phosphofructo-2-kinase/fructose-2,6-bisphosphatase 4;6-phosphofructo-2-kinase;Fructose-2,6-bisphosphatase	PFKFB4	2	2	6.2	6.2	6.2	49.707	434	434;469;435	0.0090909	1.1833	12292000	5253600	5085700	3582900	4959700	4955400	4623000	6434300	4507900	4559700	5146500	4546400	5818200	4637900	4908700
P52209-2;P52209	P52209-2;P52209	6-phosphogluconate dehydrogenase, decarboxylating	PGD	20	20	61.3	61.3	61.3	51.872	470	470;483	0	90.974	217420000	262500000	273840000	206200000	303060000	279190000	196980000	253400000	241790000	198910000	288020000	304190000	250380000	359510000	348770000
O95336	O95336	6-phosphogluconolactonase	PGLS	5	5	37.6	37.6	37.6	27.547	258	258	0	12.522	6239100	4211600	2507400	2998000	4006100	3137000	5442100	11403000	6791700	2669200	7381000	4739300	0	4498600	5003100
P36639-4;P36639-3;P36639-2;P36639	P36639-4;P36639-3;P36639-2;P36639	7,8-dihydro-8-oxoguanine triphosphatase	NUDT1	4	4	35.9	35.9	35.9	17.951	156	156;171;179;197	0	9.8674	6857700	6437100	8092000	6618300	6906600	4851000	6876400	7458100	6647600	5088900	4482100	4384500	6204500	5479200	6482700
P11021	P11021	78 kDa glucose-regulated protein	HSPA5	31	30	53.4	50.9	50.9	72.332	654	654	0	125.72	1128700000	1517300000	1590400000	1519500000	1154400000	1194200000	923990000	927080000	992310000	1466900000	1371900000	1368300000	1250900000	1006700000	998710000
Q9UBM7	Q9UBM7	7-dehydrocholesterol reductase	DHCR7	4	4	11.2	11.2	11.2	54.489	475	475	0	13.985	4307400	7366400	5301100	5319900	6281800	6991700	4442300	6207800	7722300	9875100	8609200	8032300	7432500	8754600	9570500
Q7L2J0;Q7L2J0-2	Q7L2J0;Q7L2J0-2	7SK snRNA methylphosphate capping enzyme	MEPCE	6	6	20	20	20	74.354	689	689;220	0	14.15	3778300	7980800	4315100	4677200	8409900	6876200	3448000	5297100	5986300	4428200	6487100	7676800	3999100	6350200	6633700
986;598987;598988;598989;598990;598991;598992;598993;598994;598995;598996;598997;598998;598999;599000;599001;599002;599003;599004;599005;599006;599007;599008;599009;599010;599011;599012;599013;599014;599015;599016;599017;599018;599019;599020;599021;599022;599023;599024;599025;599026;599027;599028;599029;599030;599031;599032;599033;599034;599035;599036;599037;599038;599039;599040;599041;599042;599…	6036;6062;53301;66587;66682;110022;128569;169373;183279;216444;237337;253685;258364;300395;301340;340574;344305;344321;465851;476099;491359;525045;584860;598990;614992;615044;621280;625488;625490	94;97;165;169
Q9P2N4-2;Q9P2N4-1;Q9P2N4-4;Q9P2N4	Q9P2N4-2;Q9P2N4-1;Q9P2N4-4;Q9P2N4	A disintegrin and metalloproteinase with thrombospondin motifs 9	ADAMTS9	1	1	2	2	2	120.72	1072	1072;1629;1907;1935	1	-2	0	748490	0	0	0	0	0	0	0	0	340980	0	0	0	0
Q96D53;Q96D53-2	Q96D53;Q96D53-2	AarF domain-containing protein kinase 4	ADCK4	2	1	5.1	5.1	4	60.069	544	544;503	0	3.9324	0	0	904500	0	0	552270	0	0	0	858960	0	1087100	0	555890	1748100
O95870	O95870	Abhydrolase domain-containing protein 16A	ABHD16A	1	1	4.8	4.8	4.8	63.243	558	558	0.0019881	1.6954	0	0	0	0	0	0	1108000	1042100	1193000	1621200	0	1517000	0	0	0
Q8IZP0-10;Q8IZP0-8;Q8IZP0-7;Q8IZP0-2;Q8IZP0-4;Q8IZP0-3;Q8IZP0-5;Q8IZP0-6;Q8IZP0-9;Q8IZP0;Q8IZP0-12;Q8IZP0-11	Q8IZP0-10;Q8IZP0-8;Q8IZP0-7;Q8IZP0-2;Q8IZP0-4;Q8IZP0-3;Q8IZP0-5;Q8IZP0-6;Q8IZP0-9;Q8IZP0;Q8IZP0-12;Q8IZP0-11	Abl interactor 1	ABI1	6	5	24.7	24.7	20.6	42.667	388	388;393;422;446;451;452;476;480;481;508;496;329	0	24.949	7767400	7476400	10782000	9440800	11273000	10300000	7900700	6019100	7818400	9286700	10264000	7718600	9495300	7893000	8601600
Q9NYB9-2;Q9NYB9-4;Q9NYB9;Q9NYB9-3	Q9NYB9-2;Q9NYB9-4;Q9NYB9	Abl interactor 2	ABI2	4	3	12.2	8.8	8.8	52.445	475	475;507;513;401	0	5.745	1019800	0	900160	1638000	679210	878080	0	941070	0	1858500	1023200	1409400	959540	1741000	0
Q8IZT6;Q8IZT6-2	Q8IZT6;Q8IZT6-2	Abnormal spindle-like microcephaly-associated protein	ASPM	4	4	1.2	1.2	1.2	409.8	3477	3477;1892	1	-2	2006400	1774700	0	1900500	0	1015500	2131100	0	1942600	0	0	0	0	2039200	1857100
Q9Y4K1;Q9Y4K1-2	Q9Y4K1	Absent in melanoma 1 protein	AIM1	6	6	6.2	6.2	6.2	188.67	1723	1723;542	0	18.323	2161300	2078500	4099800	3448300	3611700	4712600	1074700	1648800	2374200	3030000	2926000	3531700	2840700	3284500	4340400
Q86V21-3;Q86V21	Q86V21-3;Q86V21	Acetoacetyl-CoA synthetase	AACS	1	1	6.7	6.7	6.7	30.061	270	270;672	0	4.055	684100	1131200	1111000	573760	1406500	1566700	0	686690	722620	751070	940580	1230500	788090	1641300	1364200
A1L0T0	A1L0T0	Acetolactate synthase-like protein	ILVBL	11	11	31	31	31	67.867	632	632	0	31.853	10989000	11408000	13134000	13236000	14313000	13375000	12985000	13400000	12994000	15894000	15081000	17714000	17725000	18267000	16823000
Q9BWD1;Q9BWD1-2	Q9BWD1;Q9BWD1-2	Acetyl-CoA acetyltransferase, cytosolic	ACAT2	10	10	45.6	45.6	45.6	41.35	397	397;426	0	40.85	31698000	36527000	31419000	39443000	39559000	43926000	31159000	33251000	31940000	49616000	47441000	46617000	50692000	51718000	34460000
P24752;P24752-2	P24752	Acetyl-CoA acetyltransferase, mitochondrial	ACAT1	17	17	57.4	57.4	57.4	45.199	427	427;162	0	67.43	70468000	111450000	97677000	137020000	164880000	132240000	66310000	85955000	66410000	145290000	203210000	153430000	113280000	177790000	128260000
Q13085;Q13085-3;Q13085-2	Q13085;Q13085-3;Q13085-2	Acetyl-CoA carboxylase 1;Biotin carboxylase	ACACA	45	1	28.2	28.2	0.8	265.55	2346	2346;2268;2288	0	76.39	107370000	183080000	173030000	170020000	161470000	171900000	125260000	156190000	162410000	193960000	151660000	190530000	185000000	214410000	194460000
Q13085-4	Q13085-4	Acetyl-CoA carboxylase 1;Biotin carboxylase	ACACA	45	1	27.6	0.5	0.5	270	2383	2383	1	-2	0	0	0	0	0	0	0	0	2115400	0	0	0	0	0	0
O00763-3;O00763-2;O00763	O00763-3;O00763-2;O00763	Acetyl-CoA carboxylase 2;Biotin carboxylase	ACACB	7	1	4	0.4	0.4	255.09	2256	2256;2388;2458	1	-2	0	0	0	0	0	2742900	1168500	1297600	1044400	1366100	0	0	0	0	0
Q9NR19;Q9NR19-2	Q9NR19;Q9NR19-2	Acetyl-coenzyme A synthetase, cytoplasmic	ACSS2	4	4	10.6	10.6	10.6	78.579	701	701;714	0	7.6943	1325400	1517900	2213900	2409600	1651100	1815900	0	0	1164700	3417800	1966500	1875900	1934700	1769600	1343400
O00400	O00400	Acetyl-coenzyme A transporter 1	SLC33A1	4	4	8	8	8	60.908	549	549	0	3.9866	86811000	92060000	92933000	77483000	105020000	98203000	90441000	75033000	85582000	106380000	106550000	123500000	105570000	88131000	106400000
Q13510;Q13510-2;Q13510-3	Q13510;Q13510-2;Q13510-3	Acid ceramidase;Acid ceramidase subunit alpha;Acid ceramidase subunit beta	ASAH1	7	7	21	21	21	44.659	395	395;411;389	0	10.987	5561800	10775000	6741300	5029700	9791800	8967900	6666600	7807100	8319500	7982100	10457000	11646000	6906500	8807600	11017000
Q92485;Q92485-2	Q92485;Q92485-2	Acid sphingomyelinase-like phosphodiesterase 3b	SMPDL3B	3	3	8.6	8.6	8.6	50.813	455	455;373	0.0004345	2.7682	1062900	5670000	5423700	1444900	5303200	5602800	3359500	2672600	2465500	1269300	5645900	4773700	1312300	4351100	6721800
P39687;O95626;O43423	P39687	Acidic leucine-rich nuclear phosphoprotein 32 family member A	ANP32A	12	10	50.6	50.6	50.6	28.585	249	249;131;234	0	109.15	159900000	196630000	158260000	154280000	279060000	251490000	143110000	204660000	180000000	157710000	229440000	214420000	150930000	214750000	184490000
Q92688-2;Q92688	Q92688-2;Q92688	Acidic leucine-rich nuclear phosphoprotein 32 family member B	ANP32B	6	4	34.9	20	20	22.276	195	195;251	0	10.926	42165000	53497000	49396000	34077000	72018000	64964000	45209000	63237000	48014000	33997000	72857000	53564000	37532000	64807000	48491000
Q9BTT0;Q9BTT0-2	Q9BTT0;Q9BTT0-2	Acidic leucine-rich nuclear phosphoprotein 32 family member E	ANP32E	8	1	44.8	44.8	6.3	30.692	268	268;227	0	48.567	58139000	80299000	79656000	53548000	114960000	89129000	59451000	77316000	75046000	70533000	112310000	110700000	77241000	86208000	100640000
Q9BTT0-3	Q9BTT0-3	Acidic leucine-rich nuclear phosphoprotein 32 family member E	ANP32E	8	1	51.4	4.5	4.5	25.125	220	220	0.000819	2.0092	0	0	2105200	0	3064000	811690	493590	621680	563460	0	1367300	711050	0	1055100	0
Q99798	Q99798	Aconitate hydratase, mitochondrial	ACO2	28	28	49.1	49.1	49.1	85.424	780	780	0	69.342	63163000	79008000	82228000	99597000	102950000	98758000	61355000	62946000	64029000	123890000	116310000	116200000	102270000	98241000	88124000
P68133;P68032	P68133;P68032	Actin, alpha skeletal muscle;Actin, alpha cardiac muscle 1	ACTA1;ACTC1	14	0	37.4	10.3	0	42.051	377	377;377	0	4.3799	677430000	537860000	623240000	644710000	811170000	823790000	749540000	793250000	743770000	836240000	561140000	663670000	685350000	743440000	724160000
P62736;P63267;P63267-2	P62736;P63267;P63267-2	Actin, aortic smooth muscle;Actin, gamma-enteric smooth muscle	ACTA2;ACTG2	14	1	39.5	5	5	42.009	377	377;376;333	1	-2	1484800	892930	835150	790030	787620	0	0	0	0	803610	916440	914570	948380	974810	975290
P60709	P60709	Actin, cytoplasmic 1;Actin, cytoplasmic 1, N-terminally processed	ACTB	25	1	76.8	4.5	4.5	41.736	375	375	0	213.82	20944000	23321000	18768000	19018000	15922000	32100000	27688000	31413000	23263000	27357000	20830000	16652000	26548000	19024000	6301800
P63261	P63261	Actin, cytoplasmic 2;Actin, cytoplasmic 2, N-terminally processed	ACTG1	27	3	77.1	77.1	7.5	41.792	375	375	0	323.31	10488000000	8276000000	7566000000	8598500000	7497200000	8321500000	9061600000	8437700000	8611000000	10765000000	7620700000	7848500000	9330700000	7566400000	7403900000
O14639-2;O14639-6;O14639;O14639-4;O14639-3;O14639-5	O14639-2;O14639-6;O14639;O14639-4;O14639-3;O14639-5	Actin-binding LIM protein 1	ABLIM1	11	11	21	21	21	81.12	718	718;748;778;401;427;455	0	17.287	13328000	8246900	13718000	19486000	12611000	15388000	14644000	9135100	11190000	11704000	14874000	14206000	13666000	12060000	14384000
Q9NQW6;Q9NQW6-2	Q9NQW6;Q9NQW6-2	Actin-binding protein anillin	ANLN	21	21	31.3	31.3	31.3	124.2	1124	1124;1087	0	58.384	41538000	30820000	20376000	16003000	10605000	5317800	49448000	33233000	25957000	25442000	8194400	4852800	18290000	13914000	13926000
O96019;O96019-2;O94805	O96019;O96019-2	Actin-like protein 6A	ACTL6A	14	14	51.3	51.3	51.3	47.46	429	429;387;426	0	35.293	37971000	39296000	41512000	44841000	49625000	41904000	35570000	50858000	47140000	39018000	45816000	48162000	38785000	52312000	51646000
Q9NZ32	Q9NZ32	Actin-related protein 10	ACTR10	6	6	25.7	25.7	25.7	46.306	417	417	0	8.1164	3713100	4127400	2700400	1993900	3040300	2611800	2904300	3517600	2821100	3401200	3737500	3116500	2803200	3405100	3097700
P61160	P61160	Actin-related protein 2	ACTR2	12	1	41.9	41.9	3	44.76	394	394	0	28.233	65537000	60672000	54834000	59484000	63279000	63072000	66419000	73052000	68615000	57971000	54659000	56479000	51453000	60107000	56671000
P61160-2	P61160-2	Actin-related protein 2	ACTR2	12	1	42.6	4.3	4.3	45.376	399	399	1	-2	0	0	0	0	0	0	0	0	0	0	0	0	0	0	0
Q92747;Q92747-2	Q92747;Q92747-2	Actin-related protein 2/3 complex subunit 1A	ARPC1A	5	3	21.4	13.2	13.2	41.569	370	370;345	0.0010134	1.8866	1999900	5772000	1346800	0	1533500	2664000	2114900	7760900	6834800	1126600	2121100	2150500	2172200	4110000	1779800
O15143	O15143	Actin-related protein 2/3 complex subunit 1B	ARPC1B	15	13	49.2	49.2	43	40.949	372	372	0	34.198	58091000	61420000	56006000	51523000	59078000	68665000	63150000	58481000	52096000	43456000	54152000	54092000	48225000	58094000	50122000
O15144	O15144	Actin-related protein 2/3 complex subunit 2	ARPC2	18	18	66	66	66	34.333	300	300	0	26.157	75940000	82977000	82245000	79170000	67298000	73976000	67464000	68973000	69414000	58316000	71088000	67219000	60540000	71175000	63513000
O15145	O15145	Actin-related protein 2/3 complex subunit 3	ARPC3	5	5	41.6	41.6	41.6	20.546	178	178	0	13.082	17279000	13563000	15136000	10960000	13071000	8989500	22102000	30849000	26097000	10255000	13155000	10011000	7432100	10521000	14672000
P59998;P59998-3;P59998-2;P59998-4	P59998;P59998-3;P59998-2	Actin-related protein 2/3 complex subunit 4	ARPC4	5	5	29.8	29.8	29.8	19.667	168	168;187;625;78	0	6.7036	28307000	22719000	25558000	8488600	12133000	13940000	16753000	26840000	20006000	9068300	21169000	18832000	8964200	9450300	15340000
O15511;O15511-2	O15511;O15511-2	Actin-related protein 2/3 complex subunit 5	ARPC5	8	7	57.6	57.6	52.3	16.32	151	151;154	0	24.124	22018000	25453000	30102000	27863000	28737000	23620000	28821000	17763000	21634000	19467000	26099000	20771000	23823000	25230000	28426000
Q9BPX5	Q9BPX5	Actin-related protein 2/3 complex subunit 5-like protein	ARPC5L	7	6	56.2	56.2	56.2	16.941	153	153	0	12.378	11770000	15813000	13013000	10199000	11040000	10986000	9140100	11569000	11330000	9944500	11408000	8004600	9024600	10598000	10248000
P61158;Q9P1U1-2;Q9C0K3	P61158	Actin-related protein 3	ACTR3	20	17	66	66	59.1	47.371	418	418;330;210	0	106.59	97815000	126820000	110750000	92017000	120540000	115400000	96229000	103690000	94749000	73426000	98639000	96226000	95494000	108180000	95596000
Q9P1U1;Q9P1U1-3	Q9P1U1;Q9P1U1-3	Actin-related protein 3B	ACTR3B	4	1	12.2	5.3	5.3	47.607	418	418;348	0.0021851	1.6886	0	685750	388200	0	556230	314300	0	490660	0	0	0	0	0	448370	0
Q9H9F9	Q9H9F9	Actin-related protein 5	ACTR5	5	5	17.3	17.3	17.3	68.297	607	607	0	13.304	3233500	4192200	2582800	1874700	2150100	2826700	6139900	2550400	3489700	2214900	3420400	2369700	3135100	3226700	2249900
Q9H981-3;Q9H981-2;Q9H981	Q9H981-3;Q9H981-2;Q9H981	Actin-related protein 8	ACTR8	3	3	19.8	19.8	19.8	36.736	329	329;513;624	0	13.303	1022300	1256700	1911200	0	0	1020000	1926900	1602500	2206600	0	773170	0	943390	936590	1015800
P53999	P53999	Activated RNA polymerase II transcriptional coactivator p15	SUB1	5	5	37	37	37	14.395	127	127	0	20.222	60392000	99442000	86726000	81178000	107940000	108000000	66684000	83430000	90445000	76228000	104960000	114830000	62674000	91255000	92120000
Q15650	Q15650	Activating signal cointegrator 1	TRIP4	6	6	16.7	16.7	16.7	66.145	581	581	0	5.5238	3198100	1974800	1935700	1548300	0	0	1412000	1113900	1629800	1853100	1663700	1789600	2147100	1636300	1131300
Q8N9N2-2;Q8N9N2	Q8N9N2-2;Q8N9N2	Activating signal cointegrator 1 complex subunit 1	ASCC1	4	4	10.1	10.1	10.1	41.227	357	357;400	0.00021834	2.8276	4189900	3946300	3512600	2661800	2789900	3052000	2638900	2973700	3030500	2881600	3067600	2590500	3048100	4235300	2716300
Q9H1I8;Q9H1I8-3;Q9H1I8-2	Q9H1I8;Q9H1I8-3	Activating signal cointegrator 1 complex subunit 2	ASCC2	9	9	18.8	18.8	18.8	86.359	757	757;681;370	0	12.265	7685100	7463100	9588800	9029600	8659800	11166000	8888900	9566000	12712000	7742400	8664900	9700800	9783200	11153000	7739700
Q8N3C0;Q8N3C0-4;Q8N3C0-3	Q8N3C0	Activating signal cointegrator 1 complex subunit 3	ASCC3	28	28	18.1	18.1	18.1	251.46	2202	2202;731;111	0	74.355	17680000	18648000	15721000	13753000	15924000	16128000	19314000	20531000	18694000	15103000	16001000	15220000	15361000	17934000	17047000
O95433;O95433-2	O95433;O95433-2	Activator of 90 kDa heat shock protein ATPase homolog 1	AHSA1	17	17	65.4	65.4	65.4	38.274	338	338;288	0	62.003	269240000	242200000	240610000	227310000	165940000	184220000	261800000	225530000	236270000	208850000	140790000	161070000	237280000	188860000	197140000
Q9ULW3	Q9ULW3	Activator of basal transcription 1	ABT1	2	2	18.4	18.4	18.4	31.079	272	272	0.0014056	1.791	1591900	2005500	1860700	1634000	1866900	0	1657100	0	0	0	2534600	3779000	1825400	2220900	3845900
Q12979-4;Q12979-2;Q12979	Q12979-4;Q12979-2;Q12979	Active breakpoint cluster region-related protein	ABR	4	4	6.2	6.2	6.2	92.424	813	813;822;859	0	6.9321	5470700	4961100	6821300	6945800	5723300	5158200	6278900	3585900	3282800	6881600	3791800	4988300	5833600	3723700	4564500
Q86WX3	Q86WX3	Active regulator of SIRT1	RPS19BP1	3	3	33.1	33.1	33.1	15.434	136	136	0	7.4908	2565300	5263000	3148700	3826400	3083400	3020900	2324400	3215400	3196800	3649200	4477400	3469200	3199100	3048700	3396600
Q9H2P0	Q9H2P0	Activity-dependent neuroprotector homeobox protein	ADNP	27	27	36.8	36.8	36.8	123.56	1102	1102	0	52.319	22732000	27524000	29865000	33852000	36595000	33488000	23572000	28250000	29961000	30321000	33551000	33482000	30177000	36186000	31334000
O14561	O14561	Acyl carrier protein, mitochondrial	NDUFAB1	3	3	15.4	15.4	15.4	17.417	156	156	0	8.3303	13645000	10963000	10644000	8912100	15497000	9996200	28566000	15822000	16509000	6619900	22754000	14854000	12765000	13016000	13933000
P13798	P13798	Acylamino-acid-releasing enzyme	APEH	20	20	44.1	44.1	44.1	81.224	732	732	0	51.929	72409000	75332000	89980000	95662000	86720000	114150000	49933000	65980000	74590000	102640000	85344000	107070000	95568000	90896000	106660000
Q6JQN1-2;Q6JQN1;Q6JQN1-5;Q6JQN1-4;Q6JQN1-3	Q6JQN1-2;Q6JQN1;Q6JQN1-5;Q6JQN1-4;Q6JQN1-3	Acyl-CoA dehydrogenase family member 10	ACAD10	4	4	8.2	8.2	8.2	100.35	890	890;1059;1090;285;492	0	8.171	0	406390	841670	1322800	3106900	879040	0	0	0	1356100	3800200	2313600	631280	2105800	1390900
Q709F0-3;Q709F0	Q709F0-3;Q709F0	Acyl-CoA dehydrogenase family member 11	ACAD11	1	1	1.8	1.8	1.8	73.919	660	660;780	0.0074427	1.2625	0	698440	0	0	983940	0	0	0	0	974720	0	832590	0	469680	667230
Q9H845	Q9H845	Acyl-CoA dehydrogenase family member 9, mitochondrial	ACAD9	19	19	43.6	43.6	43.6	68.76	621	621	0	51.112	33854000	38341000	40973000	43124000	46245000	49016000	25359000	27287000	26198000	37134000	47942000	49627000	41879000	44897000	40373000
O00767	O00767	Acyl-CoA desaturase	SCD	5	5	17.8	17.8	17.8	41.522	359	359	0	6.1171	13003000	32512000	17504000	22776000	12930000	14562000	14910000	16163000	12152000	23442000	10045000	9847400	24308000	17823000	24635000
Q96CM8-3;Q96CM8;Q96CM8-2;Q96CM8-4	Q96CM8-3;Q96CM8;Q96CM8-2;Q96CM8-4	Acyl-CoA synthetase family member 2, mitochondrial	ACSF2	7	7	19.1	19.1	19.1	66.798	602	602;615;640;455	0	10.824	0	1610200	1917200	4805700	7845200	5408100	1283800	1815500	1358000	3322800	6333300	8385400	5607200	11089000	15654000
Q4G176	Q4G176	Acyl-CoA synthetase family member 3, mitochondrial	ACSF3	8	8	20.5	20.5	20.5	64.129	576	576	0	16.437	5595400	9577300	13024000	10914000	14156000	14015000	3698800	9018500	7290300	16293000	16377000	18951000	9881700	15900000	14739000
Q92604	Q92604	Acyl-CoA:lysophosphatidylglycerol acyltransferase 1	LPGAT1	1	1	4.3	4.3	4.3	43.089	370	370	0.008727	1.2007	982910	0	852520	927240	0	0	0	0	0	0	1031300	0	1241800	898860	822950
Q5T8D3-2;Q5T8D3-3;Q5T8D3-4;Q5T8D3;Q8NC06;Q8NC06-2;Q8NC06-3	Q5T8D3-2;Q5T8D3-3;Q5T8D3-4;Q5T8D3	Acyl-CoA-binding domain-containing protein 5	ACBD5	3	3	8	8	8	54.785	490	490;525;416;534;268;305;341	0	5.5136	0	619730	1040700	1124800	536040	0	557350	0	0	989830	777810	0	888970	0	0
Q9BR61	Q9BR61	Acyl-CoA-binding domain-containing protein 6	ACBD6	2	2	9.9	9.9	9.9	31.15	282	282	0.0033242	1.543	458210	0	0	0	0	0	529550	0	812870	0	0	0	682160	0	0
P07108;P07108-3;P07108-2;P07108-4;P07108-5;P07108-6	P07108;P07108-3;P07108-2;P07108-4;P07108-5	Acyl-CoA-binding protein	DBI	5	5	58.6	58.6	58.6	10.044	87	87;88;104;129;148;123	0	9.082	54555000	66434000	107260000	122330000	125680000	70423000	36579000	36536000	36873000	121640000	89184000	100970000	113300000	101030000	95517000
Q8WXI4-2;Q8WXI4	Q8WXI4-2;Q8WXI4	Acyl-coenzyme A thioesterase 11	ACOT11	3	3	8.9	8.9	8.9	67.152	594	594;607	0	7.3503	0	2141600	3232900	0	3298200	3598200	0	2140000	0	3373800	5310700	4066400	2889100	4224700	3802100
Q9NPJ3-2;Q9NPJ3	Q9NPJ3-2;Q9NPJ3	Acyl-coenzyme A thioesterase 13;Acyl-coenzyme A thioesterase 13, N-terminally processed	ACOT13	4	4	45.3	45.3	45.3	12.366	117	117;140	0	5.6467	2021500	2633800	6775300	1325600	1606600	2090900	1766600	2880400	1863200	2258200	2829900	2529100	1682300	1423900	1563300
Q9Y305-2;Q9Y305;Q9Y305-4;Q9Y305-3	Q9Y305-2;Q9Y305;Q9Y305-4;Q9Y305-3	Acyl-coenzyme A thioesterase 9, mitochondrial	ACOT9	12	12	32.3	32.3	32.3	46.354	406	406;439;448;379	0	20.187	31691000	21996000	31629000	39058000	27058000	28154000	26980000	21695000	24628000	50204000	30780000	35983000	38406000	27738000	27529000
Q5T1C6	Q5T1C6	Acyl-coenzyme A thioesterase THEM4	THEM4	1	1	5.4	5.4	5.4	27.129	240	240	0	4.3871	0	230660	0	0	563750	1069300	818600	943450	0	0	0	673770	0	657360	0
Q53H12	Q53H12	Acylglycerol kinase, mitochondrial	AGK	11	11	40.5	40.5	40.5	47.137	422	422	0	37.688	12590000	40894000	34114000	17166000	48640000	40777000	14369000	30006000	27978000	20711000	55808000	53300000	16143000	50628000	48945000
P07311;P07311-2	P07311	Acylphosphatase-1	ACYP1	4	4	51.5	51.5	51.5	11.261	99	99;55	0	6.0109	5399300	2844000	2660300	3999300	2627300	3236700	3058900	2836100	2411300	6698300	4037300	3385200	4520200	3283300	2904600
P14621	P14621	Acylphosphatase-2	ACYP2	3	3	30.3	30.3	30.3	11.139	99	99	0.00043253	2.7088	1208500	1613000	3107300	0	0	1621200	0	1183000	1786800	0	1549800	1673000	0	1980400	1855900
O75608-2;O75608	O75608-2;O75608	Acyl-protein thioesterase 1	LYPLA1	5	5	36	36	36	22.875	214	214;230	0	10.666	13446000	11103000	11898000	15271000	14483000	19314000	18004000	21979000	21745000	10810000	23712000	19422000	12094000	13423000	15621000
O95372	O95372	Acyl-protein thioesterase 2	LYPLA2	7	7	44.6	44.6	44.6	24.737	231	231	0	11.047	8829700	6263600	6488600	8863500	8458700	7792400	11486000	18236000	12841000	6289800	10183000	8080800	6361100	6654200	11568000
Q6P587;Q6P587-2;Q6P587-3	Q6P587;Q6P587-2;Q6P587-3	Acylpyruvase FAHD1, mitochondrial	FAHD1	4	4	27.2	27.2	27.2	24.843	224	224;226;248	0	10.312	2547700	3315600	3495800	2494700	3542300	3585500	3456000	2981300	3416000	2590300	3587000	3952900	1852200	2271100	2693900
P46108;P46108-2	P46108;P46108-2	Adapter molecule crk	CRK	10	10	49.3	49.3	49.3	33.83	304	304;204	0	32.203	25588000	33427000	27097000	35921000	31986000	26476000	22330000	26699000	22829000	33599000	33052000	30969000	32166000	28649000	26931000
O43734	O43734	Adapter protein CIKS	TRAF3IP2	1	1	1.9	1.9	1.9	64.665	574	574	1	-2	1816600	2117300	1893100	2315000	2239700	2909900	1985800	1996300	2209600	2704000	2314700	2147200	1674300	2383700	1897800
Q8NC96-2;Q8NC96	Q8NC96-2;Q8NC96	Adaptin ear-binding coat-associated protein 1	NECAP1	2	2	35.3	35.3	35.3	11.444	102	102;275	0	8.2588	5710000	6067500	5195700	3645900	2786600	2921600	6049700	4089800	4254700	2784400	2859200	2899500	2931500	2986100	3487900
Q9NVZ3;Q9NVZ3-2;Q9NVZ3-3;Q9NVZ3-4	Q9NVZ3;Q9NVZ3-2;Q9NVZ3-3;Q9NVZ3-4	Adaptin ear-binding coat-associated protein 2	NECAP2	5	5	32.7	32.7	32.7	28.338	263	263;273;172;237	0	10.661	4536100	3588400	3979000	3914700	4016500	4862700	4266800	5698900	4268700	5883500	4948700	5224700	5398500	5947600	4893200
P07741;P07741-2	P07741;P07741-2	Adenine phosphoribosyltransferase	APRT	9	9	72.8	72.8	72.8	19.608	180	180;134	0	32.681	52819000	58477000	72339000	46793000	57770000	60183000	54053000	78731000	76965000	62682000	81621000	72023000	49140000	53886000	71108000
P25054-2;P25054	P25054-2;P25054	Adenomatous polyposis coli protein	APC	6	6	3.3	3.3	3.3	300.44	2742	2742;2843	0.00043365	2.7529	9266700	12323000	8977700	8127900	11109000	7603600	6072300	9511500	12019000	13282000	10392000	10560000	14225000	10335000	20862000
Q8TB61-3;Q8TB61-2;Q8TB61;Q8TB61-5;Q8TB61-4	Q8TB61-3;Q8TB61-2;Q8TB61;Q8TB61-5;Q8TB61-4	Adenosine 3-phospho 5-phosphosulfate transporter 1	SLC35B2	4	4	12.3	12.3	12.3	42.127	383	383;392;432;299;339	0	7.3127	3397800	1359500	3463200	1855500	763830	653910	2944800	1645100	1735200	1192000	2409300	2264800	4818700	2222400	1334900
P00813	P00813	Adenosine deaminase	ADA	6	6	27.3	27.3	27.3	40.764	363	363	0	25.702	3386600	6023500	5451900	8062600	6450700	8840100	3814000	4611400	4837100	8805800	7291700	10104000	5155100	7181500	7613800
P55263;P55263-3;P55263-2;P55263-4	P55263;P55263-3;P55263-2;P55263-4	Adenosine kinase	ADK	16	16	53	53	53	40.545	362	362;305;345;327	0	65.303	53616000	35234000	34105000	57145000	38768000	42289000	48555000	44774000	42347000	64403000	46756000	48853000	55510000	36144000	37914000
P23526	P23526	Adenosylhomocysteinase	AHCY	18	3	44.9	44.9	7.4	47.716	432	432	0	48.961	423510000	509970000	485240000	467200000	471890000	476400000	412480000	459170000	461880000	378270000	469450000	447860000	362260000	505000000	467050000
P23526-2	P23526-2	Adenosylhomocysteinase	AHCY	16	1	42.6	2.5	2.5	44.658	404	404	1	-2	0	0	0	0	0	0	0	0	0	0	0	0	0	0	2062800
P54819-2;P54819;P54819-5;P54819-3;P54819-6;P54819-4	P54819-2;P54819;P54819-5;P54819-3;P54819-6;P54819-4	Adenylate kinase 2, mitochondrial;Adenylate kinase 2, mitochondrial, N-terminally processed	AK2	13	13	73.7	73.7	73.7	25.614	232	232;239;224;202;191;130	0	32.099	53772000	66718000	80525000	72167000	82506000	65677000	65275000	73822000	71301000	69744000	97791000	78495000	51304000	57587000	71179000
P27144	P27144	Adenylate kinase 4, mitochondrial	AK4	5	5	39.5	39.5	39.5	25.268	223	223	0	3.486	3790100	3397600	3938900	0	2316400	3711200	3552800	7327600	5092800	0	4339200	2561400	0	0	2807100
P00568;Q9Y6K8-2;Q9Y6K8-3;Q9Y6K8	P00568	Adenylate kinase isoenzyme 1	AK1	8	8	54.6	54.6	54.6	21.635	194	194;197;536;562	0	22.777	28248000	25163000	27202000	45663000	33060000	33434000	35745000	28858000	30713000	58023000	38292000	43129000	45011000	37231000	44583000
Q9Y3D8;Q9Y3D8-2	Q9Y3D8;Q9Y3D8-2	Adenylate kinase isoenzyme 6	AK6	5	5	50.6	50.6	50.6	20.061	172	172;169	0	9.129	4073600	4165600	4039700	2435200	3683000	2114800	5195500	4858700	6766300	2937200	3064800	3652800	3454200	2655200	3744500
P30566;P30566-2	P30566;P30566-2	Adenylosuccinate lyase	ADSL	16	16	42.1	42.1	42.1	54.889	484	484;425	0	34.189	57194000	74860000	70576000	61516000	67378000	57379000	54691000	72316000	68923000	48910000	58395000	59767000	55117000	68479000	73850000
P30520	P30520	Adenylosuccinate synthetase isozyme 2	ADSS	12	12	38.8	38.8	38.8	50.097	456	456	0	32.7	42331000	38335000	38671000	34075000	32077000	35476000	40674000	36867000	38268000	26673000	30347000	30251000	38435000	34080000	39387000
Q01518;P40123-3;P40123-2;P40123	Q01518	Adenylyl cyclase-associated protein 1	CAP1	22	1	55.4	55.4	4.8	51.901	475	475;217;413;477	0	77.182	407460000	320260000	298990000	385160000	283770000	378420000	368230000	270630000	279630000	392350000	274730000	281500000	445140000	312520000	285130000
Q01518-2	Q01518-2	Adenylyl cyclase-associated protein 1	CAP1	22	1	55.3	4.6	4.6	51.83	474	474	0	4.428	1802900	1502900	1782300	2860000	1013000	1101100	2092500	2114400	1960600	1835000	1362400	0	1980200	1660900	1896900
O95396	O95396	Adenylyltransferase and sulfurtransferase MOCS3;Molybdopterin-synthase adenylyltransferase;Molybdopterin-synthase sulfurtransferase	MOCS3	1	1	3.3	3.3	3.3	49.669	460	460	0.00022075	2.9305	0	0	1734700	0	1774600	0	0	0	0	0	1023000	1077400	735880	1351200	1013500
Q9HDC9;Q9HDC9-2	Q9HDC9;Q9HDC9-2	Adipocyte plasma membrane-associated protein	APMAP	13	13	42.1	42.1	42.1	46.48	416	416;289	0	29.468	57993000	71353000	64624000	68572000	73472000	71667000	48672000	55213000	59505000	62204000	75530000	69547000	56124000	69327000	73036000
Q15847	Q15847	Adipogenesis regulatory factor	ADIRF	2	2	59.2	59.2	59.2	7.8547	76	76	0	11.706	6562300	2167400	6353700	14405000	5307400	3392700	7117300	4152900	1669000	20109000	3430700	2904100	10684000	0	4138100
P12235	P12235	ADP/ATP translocase 1	SLC25A4	13	4	46	12.8	12.8	33.064	298	298	0	6.1031	5000800	4084000	3598000	4278300	3901900	2871000	5279300	4192900	4407000	4062700	5203700	4616100	3900500	3018600	4029500
P05141;Q9H0C2	P05141	ADP/ATP translocase 2;ADP/ATP translocase 2, N-terminally processed	SLC25A5	13	6	40.6	19.5	19.5	32.852	298	298;315	0	20.306	51508000	47002000	46062000	39589000	53910000	48165000	56528000	73685000	74671000	45140000	89618000	67959000	44033000	56553000	74047000
P12236	P12236	ADP/ATP translocase 3;ADP/ATP translocase 3, N-terminally processed	SLC25A6	15	4	54	54	15.1	32.866	298	298	0	38.877	340940000	239220000	212100000	217200000	197260000	175160000	370210000	266180000	292670000	205420000	281280000	213070000	188480000	171270000	194540000
Q9BRR6-2;Q9BRR6;Q9BRR6-3;Q9BRR6-4;Q9BRR6-5;Q9BRR6-6	Q9BRR6-2;Q9BRR6;Q9BRR6-3	ADP-dependent glucokinase	ADPGK	7	7	27.8	27.8	27.8	53.96	496	496;497;258;222;347;78	0	18.548	10023000	7668800	6621500	4833800	3890400	4741300	8887000	6750800	7712200	4859400	4573500	5438300	4803300	6077200	6556500
Q9BW91-2;Q9BW91	Q9BW91-2;Q9BW91	ADP-ribose pyrophosphatase, mitochondrial	NUDT9	4	4	25	25	25	33.775	300	300;350	0	7.2262	3242600	2649300	2855800	3268000	3124400	3588100	4775900	4461800	3580200	3708600	3136500	2823900	3699800	3352400	3178500
P84077;P61204;P61204-2	P84077;P61204;P61204-2	ADP-ribosylation factor 1;ADP-ribosylation factor 3	ARF1;ARF3	10	6	73.5	73.5	45.9	20.697	181	181;181;144	0	34.635	259670000	262500000	244660000	255500000	261320000	257570000	264810000	296830000	301840000	305080000	314490000	272330000	248090000	275810000	245410000
P18085	P18085	ADP-ribosylation factor 4	ARF4	8	5	67.2	39.4	39.4	20.511	180	180	0	15.075	84765000	56968000	38443000	44013000	34795000	45993000	57867000	69858000	86874000	45707000	43110000	44301000	42663000	34987000	52118000
P84085	P84085	ADP-ribosylation factor 5	ARF5	9	5	75	41.7	41.7	20.529	180	180	0	17.43	38694000	58836000	67502000	37295000	40416000	53187000	26146000	52504000	48039000	34276000	52055000	39641000	24925000	52658000	49773000
P62330	P62330	ADP-ribosylation factor 6	ARF6	6	6	48.6	48.6	48.6	20.082	175	175	0	16.249	14348000	20080000	18739000	24409000	22825000	23698000	20544000	19156000	21167000	37100000	27568000	26770000	25463000	22615000	22154000
Q8N6T3;Q8N6T3-5;Q8N6T3-2;Q8N6T3-4;Q8N6T3-3	Q8N6T3;Q8N6T3-5;Q8N6T3-2;Q8N6T3-4;Q8N6T3-3	ADP-ribosylation factor GTPase-activating protein 1	ARFGAP1	10	10	41.6	41.6	41.6	44.667	406	406;361;414;293;403	0	32.74	8583500	8250700	10048000	7805800	6567800	7274500	8911400	10988000	10200000	7586700	6697000	6801200	8061100	9365600	8388400
Q8N6H7;Q8N6H7-2;Q8N6H7-3	Q8N6H7;Q8N6H7-2;Q8N6H7-3	ADP-ribosylation factor GTPase-activating protein 2	ARFGAP2	11	11	32.2	32.2	32.2	56.72	521	521;414;252	0	19.457	16238000	19742000	23348000	15311000	15426000	15673000	12979000	17182000	15840000	13262000	14244000	15271000	11615000	12494000	14482000
Q9NP61-2;Q9NP61	Q9NP61-2;Q9NP61	ADP-ribosylation factor GTPase-activating protein 3	ARFGAP3	2	2	8.5	8.5	8.5	51.989	472	472;516	0.00022247	3.0339	693240	0	0	775030	0	0	0	0	0	1018700	893590	744280	1011800	909500	0
Q9UJY5;Q9UJY5-4;Q9UJY5-3;Q9UJY5-6;Q9UJY5-2	Q9UJY5;Q9UJY5-4;Q9UJY5-3;Q9UJY5-6;Q9UJY5-2	ADP-ribosylation factor-binding protein GGA1	GGA1	5	4	13.1	12.1	12.1	70.383	639	639;552;566;656;606	0	21.111	4643000	6255500	6769400	7838500	7327200	8766900	4739800	7186700	5960900	7218000	7144400	6144400	5742200	7089300	5020500
Q9UJY4	Q9UJY4	ADP-ribosylation factor-binding protein GGA2	GGA2	3	2	7	5.9	5.9	67.15	613	613	0	6.4571	813070	931260	1004800	1000700	1161900	0	1117900	1501200	896640	950290	737060	757730	844330	1707800	899100
Q9NZ52;Q9NZ52-4;Q9NZ52-2;Q9NZ52-3	Q9NZ52;Q9NZ52-4;Q9NZ52-2;Q9NZ52-3	ADP-ribosylation factor-binding protein GGA3	GGA3	9	8	20.1	20.1	19.1	78.314	723	723;651;690;592	0	28.486	3531900	3527500	3635000	6668200	3779800	3844300	3248700	3332300	4083800	6617600	3580600	4027500	4617500	3841400	4696400
P40616-2;P40616	P40616-2;P40616	ADP-ribosylation factor-like protein 1	ARL1	9	9	68.3	68.3	68.3	18.565	164	164;181	0	20.043	20933000	13641000	10883000	11963000	12856000	12571000	18590000	20049000	21289000	15265000	15287000	14954000	15875000	18897000	14971000
Q8N8L6	Q8N8L6	ADP-ribosylation factor-like protein 10	ARL10	1	1	4.5	4.5	4.5	27.459	244	244	1	-2	0	0	0	0	0	0	0	0	0	6675400	0	0	6999900	0	0
Q9NXU5	Q9NXU5	ADP-ribosylation factor-like protein 15	ARL15	2	2	15.2	15.2	15.2	22.876	204	204	0.0010119	1.8742	0	0	0	0	0	0	0	0	0	0	0	0	0	0	0
P36404;P36404-2	P36404	ADP-ribosylation factor-like protein 2	ARL2	3	3	19.6	19.6	19.6	20.878	184	184;157	0	3.947	828230	905030	889280	0	1128600	1107400	1059500	1342500	1254500	1281900	1365000	1638100	1377100	1474400	1327400
Q9Y2Y0-2;Q9Y2Y0	Q9Y2Y0-2;Q9Y2Y0	ADP-ribosylation factor-like protein 2-binding protein	ARL2BP	5	5	47.4	47.4	47.4	17.711	152	152;163	0	10.18	1772200	3533900	0	1913200	3452900	1513100	2554000	2074200	2288500	3165000	1805100	2121600	2455800	1995000	2198100
P36405	P36405	ADP-ribosylation factor-like protein 3	ARL3	7	7	50	50	50	20.455	182	182	0	19.71	10604000	20129000	15520000	11265000	22273000	19268000	11867000	18458000	18573000	13617000	21925000	20411000	14465000	22181000	22820000
Q15041;Q15041-3;Q15041-2	Q15041;Q15041-3;Q15041-2	ADP-ribosylation factor-like protein 6-interacting protein 1	ARL6IP1	3	3	24.1	24.1	24.1	23.362	203	203;151;174	0.00042836	2.5458	989650	6281900	4812300	0	0	0	12933000	9280300	4505100	0	0	0	2504800	0	4662500
Q66PJ3;Q66PJ3-7;Q66PJ3-4;Q66PJ3-3;Q66PJ3-2;Q66PJ3-5	Q66PJ3;Q66PJ3-7;Q66PJ3-4;Q66PJ3-3;Q66PJ3-2	ADP-ribosylation factor-like protein 6-interacting protein 4	ARL6IP4	4	4	15.4	15.4	15.4	44.915	421	421;226;399;402;413;365	0	8.6542	5185700	5859500	11996000	7803000	7472700	5706400	6838200	5081100	4217000	8174600	7189300	7543800	6300800	6742000	7288000
Q96BM9	Q96BM9	ADP-ribosylation factor-like protein 8A	ARL8A	9	2	47.3	13.4	13.4	21.416	186	186	0.00022774	3.3915	1296300	3000500	4332500	2500400	3684300	3081300	1439400	2233500	2186500	2414600	2685700	2384800	1835500	2292000	1996500
Q9NVJ2;Q9NVJ2-2	Q9NVJ2	ADP-ribosylation factor-like protein 8B	ARL8B	9	3	43.5	43.5	12.9	21.539	186	186;163	0	17.247	32904000	24736000	23011000	13117000	13847000	21533000	18024000	16318000	16361000	16558000	17757000	17551000	12792000	15454000	19398000
Q13795-2;Q13795;Q13795-4;Q13795-3	Q13795-2;Q13795;Q13795-4;Q13795-3	ADP-ribosylation factor-related protein 1	ARFRP1	2	2	16.2	16.2	16.2	19.272	173	173;201;121;154	0	3.5622	232100	230850	321220	280060	213480	257360	0	0	0	339550	0	311380	207800	0	0
Q9UKK9	Q9UKK9	ADP-sugar pyrophosphatase	NUDT5	13	13	85.4	85.4	85.4	24.327	219	219	0	48.287	60975000	74746000	77635000	89375000	79772000	69467000	70823000	76397000	75178000	92012000	80121000	78118000	79690000	85254000	73432000
Q96AP0;Q96AP0-2	Q96AP0;Q96AP0-2	Adrenocortical dysplasia protein homolog	ACD	3	3	13.4	13.4	13.4	57.733	544	544;541	0.00062176	2.1466	0	0	0	0	0	0	862350	971460	0	0	0	0	0	0	0
P10109	P10109	Adrenodoxin, mitochondrial	FDX1	4	4	25.5	25.5	25.5	19.393	184	184	0	11.758	8544900	14248000	12900000	8943600	13995000	9845000	8519000	12930000	10939000	6754300	9496900	8007000	7333300	13716000	11520000
Q9UHB7-2;Q9UHB7;Q9UHB7-3	Q9UHB7-2;Q9UHB7;Q9UHB7-3	AF4/FMR2 family member 4	AFF4	4	4	9.7	9.7	9.7	98.204	900	900;1163;353	0	5.9253	2752900	2009300	4060000	3701500	3529200	1755100	1687900	1596600	2829600	2475300	2252600	1901000	4498100	2778800	3126500
Q9Y2D8-2;Q9Y2D8-3;Q9Y2D8	Q9Y2D8-2;Q9Y2D8-3;Q9Y2D8	Afadin- and alpha-actinin-binding protein	SSX2IP	1	1	2.5	2.5	2.5	65.493	560	560;587;614	1	-2	1335500	1580800	1486200	1832600	1684600	2372100	1195500	1325300	1526300	0	2038100	1339200	1454000	0	2005500
Q9Y4W6	Q9Y4W6	AFG3-like protein 2	AFG3L2	17	16	28.5	28.5	27.5	88.583	797	797	0	153.95	21088000	30631000	25542000	21411000	31641000	30953000	21115000	25317000	25993000	27799000	39517000	40817000	23790000	30282000	27916000
O43488;Q8NHP1;O95154	O43488	Aflatoxin B1 aldehyde reductase member 2	AKR7A2	8	8	29.8	29.8	29.8	39.589	359	359;331;331	0	21.8	21083000	25694000	29059000	35404000	34358000	46311000	23559000	22471000	29681000	35285000	42685000	43009000	31401000	34623000	44028000
Q6ULP2-3;Q6ULP2-5;Q6ULP2-2;Q6ULP2-4;Q6ULP2	Q6ULP2-3;Q6ULP2-5;Q6ULP2-2;Q6ULP2-4;Q6ULP2	Aftiphilin	AFTPH	1	1	2.8	2.8	2.8	89.719	820	820;908;909;936;937	0.0046485	1.4255	943320	0	495530	0	1094400	1119200	0	0	0	0	0	0	666100	0	0
O00468-6;O00468-3;O00468-5;O00468-4;O00468-7;O00468;O00468-2	O00468-6;O00468-3;O00468-5;O00468-4;O00468-7;O00468;O00468-2	Agrin;Agrin N-terminal 110 kDa subunit;Agrin C-terminal 110 kDa subunit;Agrin C-terminal 90 kDa fragment;Agrin C-terminal 22 kDa fragment	AGRN	2	2	1.4	1.4	1.4	214.84	2045	2045;2049;2057;2059;2063;2067;1963	1	-2	0	2596700	4503400	0	4838000	2471700	1008100	1491500	2478700	3144700	2781300	2519600	2382500	3255600	0
O00170	O00170	AH receptor-interacting protein	AIP	8	8	32.7	32.7	32.7	37.636	330	330	0	93.707	8691700	9199600	11736000	14487000	10705000	11332000	6280100	9326900	8401700	12065000	12066000	11045000	13181000	11342000	13434000
Q92667-2;Q92667	Q92667-2;Q92667	A-kinase anchor protein 1, mitochondrial	AKAP1	2	2	5.6	5.6	5.6	62.921	593	593;903	0.00022148	2.9801	0	0	0	0	905340	1099200	0	0	0	0	0	0	0	0	1188900
Q02952;Q02952-3;Q02952-2	Q02952;Q02952-3;Q02952-2	A-kinase anchor protein 12	AKAP12	80	80	69.4	69.4	69.4	191.48	1782	1782;1677;1684	0	323.31	1391800000	1459500000	1767200000	1747500000	1423100000	1399800000	1255200000	1519800000	1371100000	1866700000	1603400000	1719600000	1523200000	1245000000	1224700000
Q12802-4;Q12802;Q12802-2;Q12802-5	Q12802-4;Q12802;Q12802-2	A-kinase anchor protein 13	AKAP13	11	10	7.9	7.9	7.6	305.28	2793	2793;2813;2817;179	0	22.097	3220700	3608900	2525300	5409100	3736700	3737400	2019300	2689500	2089400	4593400	4444800	4742400	5339200	5391600	2420700
Q86UN6-3;Q86UN6-2;Q86UN6	Q86UN6-3;Q86UN6-2;Q86UN6	A-kinase anchor protein 14	AKAP14	1	1	11.2	11.2	11.2	10.187	89	89;137;197	0.0055898	1.373	965510	0	0	1307700	0	0	0	0	0	0	0	0	0	0	0
Q02040-2;Q02040-3;Q02040	Q02040-2;Q02040-3;Q02040	A-kinase anchor protein 17A	AKAP17A	1	1	6.2	6.2	6.2	45.248	385	385;445;695	0.0010117	1.8734	0	0	0	0	0	0	0	0	0	2360800	0	0	3142800	0	0
Q9Y2D5;Q9Y2D5-5;Q9Y2D5-7;Q9Y2D5-6;Q9Y2D5-4	Q9Y2D5;Q9Y2D5-5;Q9Y2D5-7;Q9Y2D5-6;Q9Y2D5-4	A-kinase anchor protein 2	AKAP2	11	11	22.4	22.4	22.4	94.659	859	859;948;961;1090;1103	0	28.814	7989300	6501400	4564300	8716900	6308100	9183900	9204400	9450300	6750900	6948000	4543000	3620400	6741400	4377600	3260200
Q5JQC9-2;Q5JQC9	Q5JQC9-2;Q5JQC9	A-kinase anchor protein 4	AKAP4	1	1	1.5	1.5	1.5	93.444	845	845;854	1	-2	0	0	977280	0	0	0	0	1438700	1039900	0	0	0	869170	0	0
O43823	O43823	A-kinase anchor protein 8	AKAP8	9	9	19.4	19.4	19.4	76.107	692	692	0	25.799	15933000	16922000	17931000	16139000	16657000	12484000	15940000	18288000	19269000	13057000	13785000	15116000	15588000	15867000	14558000
Q9ULX6;Q9ULX6-2	Q9ULX6;Q9ULX6-2	A-kinase anchor protein 8-like	AKAP8L	10	10	23.5	23.5	23.5	71.648	646	646;585	0	26.243	22506000	19240000	14846000	23188000	20915000	16119000	18688000	14060000	15773000	30152000	21275000	21136000	24719000	17924000	19067000
Q99996-5;Q99996-3;Q99996-2;Q99996;Q99996-6	Q99996-5;Q99996-3;Q99996-2;Q99996;Q99996-6	A-kinase anchor protein 9	AKAP9	11	9	3.3	3.3	2.7	447.75	3857	3857;3899;3907;3911;3929	0	17.068	7646500	7117600	10263000	6212900	9564800	5139700	5298700	5296300	4650300	4451200	5741700	7327000	10027000	4757300	7155400
Q9H8T0;Q9H8T0-2	Q9H8T0;Q9H8T0-2	AKT-interacting protein	AKTIP	3	3	20.5	20.5	20.5	33.128	292	292;293	0.0040896	1.4882	2019800	2703800	2227700	2445400	2508600	3936500	2893700	2553800	4053100	3731400	1719700	2104700	2791400	2866000	1934600
Q9NRG9;Q9NRG9-2	Q9NRG9;Q9NRG9-2	Aladin	AAAS	13	13	37.7	37.7	37.7	59.573	546	546;513	0	31.683	8396400	8033400	5557800	6367800	6613200	8588000	9027100	14752000	12682000	5695700	7820000	7448300	6599900	9045600	7521300
Q8TD30-2;Q8TD30;P24298	Q8TD30-2;Q8TD30;P24298	Alanine aminotransferase 2;Alanine aminotransferase 1	GPT2;GPT	2	2	9.7	9.7	9.7	46.982	423	423;523;496	0.00022599	3.2627	0	0	1097400	866740	870550	0	0	0	0	983920	1917800	1234300	1024300	1058100	1017800
P49588;P49588-2	P49588;P49588-2	Alanine--tRNA ligase, cytoplasmic	AARS	35	35	53.4	53.4	53.4	106.81	968	968;992	0	103.67	124670000	204960000	267190000	311690000	250860000	260740000	120450000	147840000	149840000	363930000	333190000	348060000	264500000	220870000	201820000
Q5JTZ9	Q5JTZ9	Alanine--tRNA ligase, mitochondrial	AARS2	2	2	2.8	2.8	2.8	107.34	985	985	0	8.5345	0	1442900	2041100	0	0	1935900	753610	0	1426500	1258400	1693200	2006800	0	1672000	1819800
Q9BTE6;Q9BTE6-2;Q9BTE6-3	Q9BTE6;Q9BTE6-2;Q9BTE6-3	Alanyl-tRNA editing protein Aarsd1	AARSD1	11	11	38.1	38.1	38.1	45.479	412	412;525;586	0	18.367	8456400	14580000	14611000	9125600	13662000	9343900	10866000	13787000	19099000	6277700	10891000	19945000	12000000	12545000	16475000
P14550	P14550	Alcohol dehydrogenase [NADP(+)]	AKR1A1	17	17	60.6	60.6	60.6	36.573	325	325	0	43.892	47979000	47977000	60906000	77603000	70558000	89917000	52313000	48802000	59190000	86516000	71105000	85057000	69254000	63302000	85249000
P11766	P11766	Alcohol dehydrogenase class-3	ADH5	16	16	53.2	53.2	53.2	39.724	374	374	0	38.02	108840000	111440000	101560000	122030000	133320000	149850000	105130000	103440000	105690000	131740000	125830000	130960000	142640000	139260000	112000000
P47895;O94788-4;O94788-3;O94788	P47895	Aldehyde dehydrogenase family 1 member A3	ALDH1A3	28	25	65	65	61.7	56.108	512	512;422;497;518	0	137.48	110280000	190120000	259600000	154910000	125470000	203180000	114590000	209110000	252280000	211760000	118520000	168130000	149710000	136470000	174220000
Q8IZ83;Q8IZ83-3;Q8IZ83-2	Q8IZ83;Q8IZ83-3	Aldehyde dehydrogenase family 16 member A1	ALDH16A1	10	10	20.9	20.9	20.9	85.126	802	802;751;308	0	25.566	3822300	19583000	21605000	10690000	16510000	26685000	10916000	15227000	14571000	10160000	22858000	23563000	11644000	21340000	19027000
P30837;O94788-2	P30837	Aldehyde dehydrogenase X, mitochondrial	ALDH1B1	20	17	46.4	43.1	43.1	57.206	517	517;480	0	42.702	34720000	32207000	23089000	49728000	35038000	27100000	29329000	26152000	17233000	48652000	41420000	33499000	43468000	41934000	28910000
P05091;P05091-2;P00352	P05091;P05091-2	Aldehyde dehydrogenase, mitochondrial	ALDH2	18	16	46.6	44.9	44.9	56.381	517	517;470;501	0	32.442	20140000	37264000	43850000	31027000	44100000	46183000	14849000	21716000	16903000	45349000	52189000	62547000	35268000	45614000	44976000
P15121;C9JRZ8;C9JRZ8-2	P15121	Aldose reductase	AKR1B1	9	9	43.4	43.4	43.4	35.853	316	316;316;344	0	13.615	10686000	14295000	17161000	14502000	18722000	15903000	11282000	15430000	13125000	13266000	19930000	14991000	11328000	20232000	20877000
Q96BT7;Q96BT7-3;Q96BT7-2;Q96BT7-4	Q96BT7;Q96BT7-3;Q96BT7-2;Q96BT7-4	Alkylated DNA repair protein alkB homolog 8	ALKBH8	2	2	4.1	4.1	4.1	75.208	664	664;224;238;667	1	-2	0	0	0	0	0	0	0	0	0	0	0	0	0	0	0
O00116	O00116	Alkyldihydroxyacetonephosphate synthase, peroxisomal	AGPS	18	18	43.9	43.9	43.9	72.911	658	658	0	64.612	48822000	47858000	40078000	48299000	44858000	45162000	45755000	37051000	34357000	43716000	43185000	41116000	50952000	44270000	40535000
Q9BQI0-3;Q9BQI0;Q9BQI0-2;Q9BQI0-4	Q9BQI0-3;Q9BQI0;Q9BQI0-2;Q9BQI0-4	Allograft inflammatory factor 1-like	AIF1L	2	2	13.4	13.4	13.4	16.183	142	142;150;176;102	0.0080061	1.2454	0	0	3400200	1144900	0	0	0	726010	0	0	0	0	0	0	0
Q6NUM9;Q6NUM9-2	Q6NUM9;Q6NUM9-2	All-trans-retinol 13,14-reductase	RETSAT	8	8	19.8	19.8	19.8	66.819	610	610;481	0	13.661	6795800	7429500	6604500	7710600	7953600	9310600	7220100	6919600	9693800	7988600	5532700	8913600	9336000	7281000	9853500
Q6PD74;Q6PD74-2	Q6PD74	Alpha- and gamma-adaptin-binding protein p34	AAGAB	3	3	15.9	15.9	15.9	34.593	315	315;206	0	9.159	4836800	4491100	3495200	3030500	2815500	2179800	5103000	4717100	4118900	2868200	1928200	3511200	4065000	3028900	2929700
Q9BYC5-2;Q9BYC5;Q9BYC5-3	Q9BYC5-2;Q9BYC5	Alpha-(1,6)-fucosyltransferase	FUT8	3	3	10.1	10.1	10.1	35.795	308	308;575;412	0.00021867	2.8409	0	0	0	12774000	7911900	5562300	5191900	0	4594700	6842800	5024200	3538700	7380900	3776800	5255400
Q8NFV4-4;Q8NFV4;Q8NFV4-6	Q8NFV4-4;Q8NFV4	Alpha/beta hydrolase domain-containing protein 11	ABHD11	3	3	17.2	17.2	17.2	33.863	308	308;315;258	0	3.9779	2248300	4067700	5013800	3793100	3032900	2639500	3693900	4705100	2777500	2983300	3665200	2732000	2792000	2645100	3392200
Q96IU4;Q96IU4-2	Q96IU4	Alpha/beta hydrolase domain-containing protein 14B	ABHD14B	6	6	38.1	38.1	38.1	22.345	210	210;172	0	20.659	32808000	17870000	24201000	45320000	31842000	36249000	23289000	22693000	21489000	53621000	34250000	36748000	32526000	31977000	31200000
Q9H553;Q9H553-2	Q9H553;Q9H553-2	Alpha-1,3/1,6-mannosyltransferase ALG2	ALG2	6	6	21.2	21.2	21.2	47.091	416	416;323	0	8.2294	13832000	8745500	13956000	10181000	7938400	8644200	9884700	10682000	13886000	10494000	11041000	10667000	9440200	8762300	11720000
Q9UBM8;Q9UBM8-2	Q9UBM8;Q9UBM8-2	Alpha-1,3-mannosyl-glycoprotein 4-beta-N-acetylglucosaminyltransferase C	MGAT4C	1	1	4.6	4.6	4.6	56.061	478	478;507	1	-2	1433800	428860	705840	668700	429750	0	1338300	2241700	2934800	385810	238100	0	0	528500	0
P30533	P30533	Alpha-2-macroglobulin receptor-associated protein	LRPAP1	9	9	31.9	31.9	31.9	41.465	357	357	0	25.717	29162000	15213000	14785000	17590000	10636000	8373000	23871000	21118000	22535000	21601000	11070000	8606400	20390000	11948000	13757000
P12814;P12814-3;P12814-2;P12814-4	P12814;P12814-3;P12814-2;P12814-4	Alpha-actinin-1	ACTN1	47	29	69.6	50.9	50	103.06	892	892;914;887;930	0	251.26	199210000	211550000	209650000	222870000	219270000	212180000	190400000	174020000	175460000	238520000	204440000	203830000	261190000	209690000	213870000
P35609-2;P35609	P35609-2;P35609	Alpha-actinin-2	ACTN2	15	2	17.2	5.9	2.1	103.92	894	894;894	1	-2	6944800	6750600	5759300	6407200	6299600	7505200	6215100	5363000	5783800	6067600	5552700	5382800	4967800	5537500	6116900
O43707;O43707-2;O43707-3	O43707;O43707-2;O43707-3	Alpha-actinin-4	ACTN4	54	37	67.2	67.2	46.5	104.85	911	911;692;521	0	323.31	1663400000	1087400000	1193000000	1553400000	1041500000	1088900000	1558900000	1088300000	1120800000	1834400000	1086500000	1147900000	1960000000	1095200000	1128800000
P35611-2;P35611-6;P35611-4;P35611;P35611-3;P35611-5	P35611-2;P35611-6;P35611-4;P35611;P35611-3;P35611-5	Alpha-adducin	ADD1	11	11	25.5	25.5	25.5	69.984	631	631;662;662;737;768;511	0	27.832	5400200	9078000	8835300	7745700	13609000	11321000	6468300	7800500	6719400	8126200	13806000	14596000	7190800	15126000	15118000
P49419-2;P49419;P49419-4	P49419-2;P49419;P49419-4	Alpha-aminoadipic semialdehyde dehydrogenase	ALDH7A1	24	24	59.5	59.5	59.5	55.366	511	511;539;475	0	75.9	46171000	70235000	54788000	87143000	97669000	105590000	47604000	49787000	43851000	95440000	106630000	109140000	87601000	108600000	104530000
Q9UBT7-3;Q9UBT7-2;Q9UBT7	Q9UBT7-3;Q9UBT7-2;Q9UBT7	Alpha-catulin	CTNNAL1	3	3	10	10	10	72.615	650	650;718;734	0	9.5773	2730000	1218200	0	0	0	0	3131700	3347500	6276200	1044200	0	905610	1339300	1091800	0
P61163	P61163	Alpha-centractin	ACTR1A	13	5	47.1	47.1	22.6	42.613	376	376	0	43.492	65653000	70330000	60766000	61667000	58320000	58047000	55906000	49410000	58798000	62521000	53535000	52429000	57807000	67587000	53579000
O43768-2;O43768;O43768-9;O43768-3;O43768-4;O43768-6;O43768-5;O43768-7;O43768-8	O43768-2;O43768;O43768-9;O43768-3;O43768-4;O43768-6;O43768-5;O43768-7;O43768-8	Alpha-endosulfine	ENSA	4	3	43.6	34.2	34.2	12.975	117	117;121;133;137;140;113;117;133;105	0	10.989	5700800	12746000	17784000	9823200	13495000	9905500	6185600	8024900	9769300	6750700	8664100	11072000	8046800	11131000	10563000
P06733;P06733-2	P06733;P06733-2	Alpha-enolase	ENO1	29	25	74.7	74.7	66.1	47.168	434	434;341	0	273.69	2954400000	3838900000	3406300000	3488200000	4055300000	4096300000	2927000000	3688300000	3424500000	3695000000	3924800000	3751500000	3121200000	3804000000	3320300000
P06280	P06280	Alpha-galactosidase A	GLA	5	5	15.9	15.9	15.9	48.766	429	429	0	8.7618	5381800	4427900	3437000	4685500	2071100	5324800	2358400	2932500	3495700	4337900	3484000	2883900	4254700	2879300	4473500
Q12800-2;Q12800-3;Q12800-4;Q12800	Q12800-2;Q12800-3;Q12800-4;Q12800	Alpha-globin transcription factor CP2	TFCP2	4	3	14	14	10	51.307	450	450;451;501;502	0	6.4798	5613000	6640000	3629700	5689400	4509300	11369000	5728300	6719000	5393400	7967800	6397100	5996900	5859300	6875100	6581800
Q9C0B1;Q9C0B1-4;Q9C0B1-2;Q9C0B1-3	Q9C0B1	Alpha-ketoglutarate-dependent dioxygenase FTO	FTO	18	18	48.9	48.9	48.9	58.281	505	505;106;127;60	0	39.905	21039000	19090000	22336000	26062000	28392000	26731000	19890000	19692000	18619000	25032000	28291000	28223000	23190000	30559000	28449000
Q16706	Q16706	Alpha-mannosidase 2	MAN2A1	10	10	12	12	12	131.14	1144	1144	0	10.355	2058200	4476500	4645900	1963500	2708500	3030100	1920100	1829700	3930100	2187100	2781700	3035900	3166200	2963300	3490100
P17050	P17050	Alpha-N-acetylgalactosaminidase	NAGA	1	1	4.1	4.1	4.1	46.564	411	411	0	3.6729	0	482750	455060	438580	639650	663960	0	0	363350	505580	726590	755360	0	946930	481580
P54802	P54802	Alpha-N-acetylglucosaminidase;Alpha-N-acetylglucosaminidase 82 kDa form;Alpha-N-acetylglucosaminidase 77 kDa form	NAGLU	5	5	11	11	11	82.265	743	743	0	4.4558	1522300	1657800	863360	727420	1154600	2136400	0	0	0	1202800	1308700	1733100	1344100	1578800	1384600
Q9NVD7;Q9NVD7-2	Q9NVD7	Alpha-parvin	PARVA	9	7	35.2	35.2	29.6	42.243	372	372;182	0	68.343	22148000	22097000	25289000	27805000	19821000	21071000	22007000	24437000	23683000	22231000	16783000	19150000	20944000	19353000	22650000
Q86TB3	Q86TB3	Alpha-protein kinase 2	ALPK2	1	1	1.3	1.3	1.3	237.01	2170	2170	0.0072825	1.2979	0	0	0	0	0	0	0	0	0	0	2643400	0	0	0	0
P54920;Q9H115-3;Q9H115-2;Q9H115	P54920	Alpha-soluble NSF attachment protein	NAPA	7	7	33.6	33.6	33.6	33.232	295	295;204;259;298	0	21.271	5776800	3881000	4094500	2625900	4356300	2663300	10160000	11452000	9211300	3275100	4806400	3442100	2545400	3037000	2639000
P40222	P40222	Alpha-taxilin	TXLNA	12	12	35.5	35.5	35.5	61.89	546	546	0	19.217	25878000	20409000	23219000	13060000	18356000	18362000	21258000	21530000	18942000	9639800	14735000	16077000	13467000	18976000	19120000
Q06203	Q06203	Amidophosphoribosyltransferase	PPAT	16	16	42.6	42.6	42.6	57.398	517	517	0	29.947	33658000	54625000	59629000	68326000	67024000	67085000	44225000	63598000	59233000	58906000	58067000	57219000	52465000	56540000	55222000
P27338;P27338-2	P27338;P27338-2	Amine oxidase [flavin-containing] B	MAOB	13	12	35.2	35.2	33.1	58.762	520	520;411	0	47.619	22036000	35082000	26617000	25182000	46253000	27035000	13243000	20315000	15453000	30207000	59539000	43225000	28143000	45489000	37177000
Q12904;Q12904-2	Q12904;Q12904-2	Aminoacyl tRNA synthase complex-interacting multifunctional protein 1;Endothelial monocyte-activating polypeptide 2	AIMP1	12	12	61.5	61.5	61.5	34.352	312	312;336	0	53.442	62146000	70989000	87292000	67386000	79935000	79121000	64587000	67303000	66124000	79250000	74802000	81320000	70988000	69944000	76448000
Q13155	Q13155	Aminoacyl tRNA synthase complex-interacting multifunctional protein 2	AIMP2	7	7	40.3	40.3	40.3	35.348	320	320	0	24.427	41317000	38379000	38109000	30701000	36960000	29728000	41129000	53962000	45799000	32758000	47911000	47594000	32483000	33557000	41812000
Q03154;Q03154-3;Q03154-4;Q03154-2	Q03154;Q03154-3;Q03154-4;Q03154-2	Aminoacylase-1	ACY1	5	5	18.6	18.6	18.6	45.884	408	408;343;373;336	0	13.844	0	2379500	3093800	0	3436500	4125900	0	0	1378600	2918600	4930200	3464500	2959200	3191300	3882500
Q9H4A4	Q9H4A4	Aminopeptidase B	RNPEP	22	22	45.8	45.8	45.8	72.595	650	650	0	48.294	59270000	42111000	43126000	85334000	53375000	67084000	57212000	42111000	39226000	92994000	64441000	63885000	77714000	62036000	64176000
Q01433-3;Q01433-5;Q01433-2;Q01433-4;Q01433	Q01433-3;Q01433-5;Q01433-2;Q01433-4;Q01433	AMP deaminase 2	AMPD2	7	7	11.2	11.2	11.2	88.197	760	760;761;798;804;879	0	8.9696	4131500	3738900	4369400	4021200	5432800	4998800	3628100	3932100	4638100	5671400	3113900	4076400	4670300	4413300	4132700
P15514	P15514	Amphiregulin	AREG	2	2	11.1	11.1	11.1	27.895	252	252	0.0008145	1.9317	1344400	0	1601900	0	0	0	750820	0	0	0	0	0	0	0	0
Q92870-2;Q92870;Q92870-4	Q92870-2;Q92870;Q92870-4	Amyloid beta A4 precursor protein-binding family B member 2	APBB2	3	3	8.3	8.3	8.3	80.888	736	736;758;759	0	3.6632	0	0	0	0	1242000	0	0	0	1959400	0	0	0	1473300	0	0
P05067-7;P05067-11;P05067-8;P05067-9;P05067;P05067-3;P05067-4;P05067-5;P05067-6;P05067-10;P05067-2	P05067-7;P05067-11;P05067-8;P05067-9;P05067;P05067-3;P05067-4;P05067-5;P05067-6;P05067-10	Amyloid beta A4 protein;N-APP;Soluble APP-alpha;Soluble APP-beta;C99;Beta-amyloid protein 42;Beta-amyloid protein 40;C83;P3(42);P3(40);C80;Gamma-secretase C-terminal fragment 59;Gamma-secretase C-terminal fragment 57;Gamma-secretase C-terminal fragment 50;C31	APP	8	8	18.4	18.4	18.4	82.915	733	733;746;751;752;770;677;695;696;714;639;305	0	15.121	4972300	6555100	10070000	5011500	6570900	10066000	6444300	6028000	10767000	6220100	7903900	14051000	6472400	8713200	13157000
Q8TCF1;Q8TCF1-3;Q8TCF1-2;Q8TCF1-4	Q8TCF1;Q8TCF1-3;Q8TCF1-2;Q8TCF1-4	AN1-type zinc finger protein 1	ZFAND1	6	6	35.8	35.8	35.8	30.787	268	268;261;161;227	0	8.5704	6339700	6925900	4428900	5947000	4517300	4803500	7277000	8906900	9404400	4865700	4057100	7909400	5262600	6415100	6290100
O76080	O76080	AN1-type zinc finger protein 5	ZFAND5	4	4	29.1	29.1	29.1	23.132	213	213	0	8.7855	3136100	3974200	2422100	4216900	2919300	2731100	0	4386800	3750600	0	2314800	2877300	2848600	4584600	4012000
Q6FIF0-2;Q6FIF0	Q6FIF0-2;Q6FIF0	AN1-type zinc finger protein 6	ZFAND6	2	2	17.3	17.3	17.3	21.396	196	196;208	0.00081384	1.9181	3401500	2554300	2155000	2051200	0	3388400	1567500	1878000	2523000	1569000	2010900	1874600	2284400	2894200	2220600
Q6FI81-3;Q6FI81;Q6FI81-2	Q6FI81-3;Q6FI81	Anamorsin	CIAPIN1	11	11	43.8	43.8	43.8	32.212	299	299;312;108	0	25.265	25108000	30895000	37751000	33157000	39460000	34995000	33392000	37707000	39064000	26233000	29871000	28567000	26717000	33004000	29878000
Q9H1A4	Q9H1A4	Anaphase-promoting complex subunit 1	ANAPC1	10	10	9.5	9.5	9.5	216.5	1944	1944	0	7.9645	7189700	7247700	8174700	6805200	7500100	8027500	8130500	11929000	9325200	6957100	6918800	8077400	6201700	7582800	8579500
Q96DE5	Q96DE5	Anaphase-promoting complex subunit 16	ANAPC16	2	2	26.4	26.4	26.4	11.667	110	110	0.00022836	3.4299	606780	1372300	1015900	0	973230	637160	1209600	1418200	1194000	0	863270	925920	0	1026200	975190
Q9UJX6-2;Q9UJX6	Q9UJX6-2;Q9UJX6	Anaphase-promoting complex subunit 2	ANAPC2	2	2	2.3	2.3	2.3	93.468	819	819;822	0.0048356	1.4105	0	0	397530	0	485210	0	0	0	0	0	0	0	0	0	0
Q9UJX5-2;Q9UJX5;Q9UJX5-3	Q9UJX5-2;Q9UJX5;Q9UJX5-3	Anaphase-promoting complex subunit 4	ANAPC4	4	4	10.3	10.3	10.3	62.639	551	551;808;809	0	3.4414	1005100	1598000	0	0	1124900	1172700	1247300	1309800	1082200	932940	654120	920020	0	0	0
Q9UJX4;Q9UJX4-3;Q9UJX4-2	Q9UJX4;Q9UJX4-3	Anaphase-promoting complex subunit 5	ANAPC5	7	7	15.8	15.8	15.8	85.076	755	755;643;219	0	9.3092	2464900	2953700	2448400	3619300	2165500	2235000	3703300	5110900	2934400	2041400	3092000	2903400	2391500	2571800	3022300
Q9UJX3-2;Q9UJX3	Q9UJX3-2;Q9UJX3	Anaphase-promoting complex subunit 7	ANAPC7	12	12	29.6	29.6	29.6	60.002	537	537;599	0	23.189	12681000	14446000	10245000	8103000	12125000	10212000	12963000	14586000	14219000	5261900	10148000	10082000	8603300	13190000	11553000
Q9Y679-2;Q9Y679-3;Q9Y679	Q9Y679-2;Q9Y679-3;Q9Y679	Ancient ubiquitous protein 1	AUP1	5	5	26.1	26.1	26.1	45.786	410	410;373;476	0	5.3123	2262900	1631400	2584200	1374700	917750	1379000	2653900	1876300	4382700	1089700	1268800	1599200	0	0	1841300
Q13685	Q13685	Angio-associated migratory cell protein	AAMP	7	7	24.9	24.9	24.9	46.75	434	434	0	15.096	7930300	10354000	8558500	5339600	6890400	6601300	10635000	11709000	12335000	7059500	6241900	6381800	7568500	7624400	9295600
Q9Y2J4-3;Q9Y2J4;Q9Y2J4-2;Q9Y2J4-4	Q9Y2J4-3;Q9Y2J4;Q9Y2J4-2;Q9Y2J4-4	Angiomotin-like protein 2	AMOTL2	1	1	3.7	3.7	3.7	85.479	777	777;779;780;837	1	-2	0	0	0	0	0	0	0	0	0	0	0	0	0	0	0
P04920-2;P04920-3;P04920	P04920-2;P04920-3;P04920	Anion exchange protein 2	SLC4A2	3	2	2.9	2.9	2	135.6	1227	1227;1232;1241	0	4.253	0	5457700	6992300	0	0	0	0	6157200	9366200	0	0	0	0	0	0
Q9P0K7-4;Q9P0K7-3;Q9P0K7;Q9P0K7-2	Q9P0K7-4;Q9P0K7-3;Q9P0K7;Q9P0K7-2	Ankycorbin	RAI14	11	11	17.2	17.2	17.2	106.9	951	951;972;980;983	0	54.379	7196100	7172700	7335800	8108500	9703000	7601200	6526500	6496700	7011300	6518200	8646000	7912700	5399900	8209100	6929200
Q8IWZ3;Q8IWZ3-4;Q8IWZ3-6;Q8IWZ3-5;Q8IWZ3-2;Q8IWZ3-3	Q8IWZ3;Q8IWZ3-4;Q8IWZ3-6	Ankyrin repeat and KH domain-containing protein 1	ANKHD1	16	9	11	7	7	269.45	2542	2542;2544;2617;581;627;616	0	22.59	4644100	7185200	6480900	6610900	5226600	6367900	4442100	9023800	9858200	5655100	5631200	8709000	7830900	5440500	5600000
Q86XL3-2;Q86XL3	Q86XL3-2;Q86XL3	Ankyrin repeat and LEM domain-containing protein 2	ANKLE2	5	5	13.9	13.9	13.9	72.64	648	648;938	0	6.4207	0	1806100	0	0	1826800	1930700	1418500	1519800	2034000	0	1875800	2097200	1862800	2571100	2951300
Q8IV38	Q8IV38	Ankyrin repeat and MYND domain-containing protein 2	ANKMY2	4	4	14.7	14.7	14.7	49.298	441	441	0	13.102	1872300	2762900	3273800	2892400	2730800	2282200	4031200	2316900	2179500	1921500	2305700	2579500	2639600	3290500	3100800
Q92625;Q92625-2	Q92625	Ankyrin repeat and SAM domain-containing protein 1A	ANKS1A	6	6	11.5	11.5	11.5	123.11	1134	1134;320	0	6.9907	3085500	3286800	4067100	2186200	4482800	2604200	2394400	2918000	2542300	2001900	2896200	3656500	2972600	1822600	3500600
Q8N8V4	Q8N8V4	Ankyrin repeat and SAM domain-containing protein 4B	ANKS4B	1	1	5.5	5.5	5.5	46.596	417	417	1	-2	0	0	1145500	0	0	0	0	0	0	0	0	0	0	0	0
Q9NWX5-2;Q9NWX5	Q9NWX5-2;Q9NWX5	Ankyrin repeat and SOCS box protein 6	ASB6	1	1	5.1	5.1	5.1	22.372	197	197;421	0.00042328	2.3882	0	0	0	0	0	0	842380	345400	308550	0	0	0	0	0	0
Q9H765	Q9H765	Ankyrin repeat and SOCS box protein 8	ASB8	2	2	5.2	5.2	5.2	31.642	288	288	1	-2	0	0	0	0	0	0	0	0	0	0	0	86740000	70015000	0	0
Q7Z6G8-6;Q7Z6G8;Q7Z6G8-10;Q7Z6G8-7;Q7Z6G8-2;Q7Z6G8-5;Q7Z6G8-4;Q7Z6G8-3	Q7Z6G8-6;Q7Z6G8	Ankyrin repeat and sterile alpha motif domain-containing protein 1B	ANKS1B	3	3	4.8	4.8	4.8	85.201	764	764;1248;394;414;426;450;460;510	1	-2	3047300	3007400	3909700	3218500	3094600	3100700	2645400	2395400	2430800	3463000	3186800	2709200	3335700	3227000	3006300
O75179-7;O75179-2;O75179;O75179-6;O75179-4;O75179-3;O75179-5	O75179-7;O75179-2;O75179;O75179-6;O75179-4	Ankyrin repeat domain-containing protein 17	ANKRD17	19	12	13.1	13.1	9	263.55	2490	2490;2602;2603;2352;2010;1187;751	0	36.395	13577000	12028000	13610000	9064700	13317000	9869000	11459000	12732000	12604000	8454200	10733000	13049000	11549000	10760000	13474000
Q9BQI6	Q9BQI6	Ankyrin repeat domain-containing protein 32	ANKRD32	1	1	1.9	1.9	1.9	121.05	1058	1058	1	-2	0	0	0	0	0	0	0	0	0	0	0	0	0	2117900	0
Q6AI12	Q6AI12	Ankyrin repeat domain-containing protein 40	ANKRD40	5	5	20.9	20.9	20.9	41.088	368	368	0	6.1248	6587900	4810600	6020100	5171800	3734600	4330300	6383800	6310400	7930000	4790200	5238100	4194000	5080000	4102800	3170100
Q9Y2G4-4;Q9Y2G4-1;Q9Y2G4-3;Q9Y2G4	Q9Y2G4-4;Q9Y2G4-1;Q9Y2G4-3;Q9Y2G4	Ankyrin repeat domain-containing protein 6	ANKRD6	1	1	2.4	2.4	2.4	73.234	663	663;692;722;727	1	-2	0	0	0	0	0	0	0	0	0	0	0	0	0	0	0
Q53LP3	Q53LP3	Ankyrin repeat domain-containing protein SOWAHC	SOWAHC	4	4	12	12	12	55.671	525	525	0	9.8969	3084300	2698500	2900500	3497200	3821100	3163500	3319200	2331700	3421700	3634900	2661000	2396500	2700100	2524300	2007300
Q12955;Q12955-5;Q12955-4;Q12955-7;Q12955-6	Q12955;Q12955-5;Q12955-4;Q12955-7;Q12955-6	Ankyrin-3	ANK3	10	10	3.5	3.5	3.5	480.4	4377	4377;1861;1868;1465;1001	0	19.2	0	2666000	4835700	1956500	7183600	5641000	7783500	2791400	1731900	3214100	6742000	4449600	3877500	3779200	6100100
P04083	P04083	Annexin A1	ANXA1	23	23	68.2	68.2	68.2	38.714	346	346	0	248.87	1416000000	989470000	863930000	1645500000	1049000000	937190000	1196000000	662940000	697930000	1582500000	1078700000	1061400000	1286200000	714810000	1019600000
P50995-2;P50995;P27216;P27216-2	P50995-2;P50995	Annexin A11	ANXA11	16	16	36.2	36.2	36.2	51.242	472	472;505;316;357	0	37.872	64198000	70567000	84968000	81175000	63226000	66898000	65655000	64383000	74634000	80230000	63721000	78348000	74135000	56830000	73056000
P07355;P07355-2;A6NMY6	P07355;P07355-2;A6NMY6	Annexin A2;Putative annexin A2-like protein	ANXA2;ANXA2P2	24	24	68.4	68.4	68.4	38.604	339	339;357;339	0	149.83	2908000000	1982800000	1774300000	2352700000	1534600000	1794300000	2081500000	1634800000	1698400000	2392600000	1489900000	1591700000	2707400000	1544500000	1559000000
P12429	P12429	Annexin A3	ANXA3	18	18	59.4	59.4	59.4	36.375	323	323	0	45.915	325600000	177800000	221580000	408790000	183230000	247810000	304800000	215230000	241200000	469170000	188870000	242790000	409180000	196670000	253140000
P09525;P09525-2	P09525;P09525-2	Annexin A4	ANXA4	15	15	52	52	52	35.882	319	319;237	0	37.834	56748000	46168000	54965000	65119000	65207000	63427000	49246000	36186000	40584000	85243000	75373000	82048000	74395000	63180000	79351000
P08758	P08758	Annexin A5	ANXA5	19	19	69.1	69.1	69.1	35.936	320	320	0	62.091	293850000	253830000	241430000	255400000	286470000	236360000	258220000	256570000	251990000	274820000	334260000	288890000	239980000	251820000	286830000
P08133;P08133-2	P08133;P08133-2	Annexin A6	ANXA6	31	31	58.2	58.2	58.2	75.872	673	673;641	0	102.16	104720000	129550000	127980000	149970000	198440000	198260000	99910000	110390000	108150000	157180000	189740000	190630000	158710000	198700000	210670000
P20073-2;P20073	P20073-2;P20073	Annexin A7	ANXA7	15	15	31.5	31.5	31.5	50.315	466	466;488	0	89.59	75635000	73354000	84989000	73909000	71598000	63088000	78292000	61591000	60579000	58514000	71325000	62964000	67730000	58429000	63123000
Q4KMQ2-3;Q4KMQ2;Q4KMQ2-4;Q4KMQ2-2	Q4KMQ2-3;Q4KMQ2;Q4KMQ2-4;Q4KMQ2-2	Anoctamin-6	ANO6	1	1	2.5	2.5	2.5	103.96	892	892;910;929;931	0.00022212	3.0119	1559600	1691400	1774600	1383400	2024400	1749500	2266100	731760	977930	1403300	2496600	2779400	3943100	2421000	2268300
Q8TD06	Q8TD06	Anterior gradient protein 3 homolog	AGR3	1	1	9.6	9.6	9.6	19.171	166	166	1	-2	1094600	1066800	1525700	1529600	1089300	0	1028400	944100	1068800	0	844740	0	0	709060	849470
P46013;P46013-2	P46013;P46013-2	Antigen KI-67	MKI67	104	104	47.6	47.6	47.6	358.69	3256	3256;2896	0	323.31	415620000	454260000	461670000	270050000	267800000	237390000	396440000	412780000	381890000	184360000	155540000	146490000	207700000	248810000	235430000
Q03518	Q03518	Antigen peptide transporter 1	TAP1	8	8	16.7	16.7	16.7	87.217	808	808	0	13.902	6464100	6119300	7818400	9231900	8994600	5214400	6819900	8155800	8649600	7414200	4686800	7028400	7336000	4887300	9000000
Q03519-2;Q03519	Q03519-2;Q03519	Antigen peptide transporter 2	TAP2	3	3	5.1	5.1	5.1	72.002	653	653;686	0.0014065	1.7925	0	0	0	0	0	0	0	265870	0	0	0	0	0	0	0
Q10567-3;Q10567-4;Q10567-2;Q10567	Q10567-3;Q10567-4;Q10567-2;Q10567	AP-1 complex subunit beta-1	AP1B1	34	15	45.5	27.2	27.2	103.56	939	939;919;942;949	0	45.826	70841000	81503000	95862000	92013000	84816000	84793000	74883000	91784000	81164000	87866000	96786000	94473000	89640000	93040000	91055000
O43747;O43747-2	O43747;O43747-2	AP-1 complex subunit gamma-1	AP1G1	17	17	32.6	32.6	32.6	91.35	822	822;825	0	47.516	35782000	33657000	30281000	38608000	34463000	30991000	36436000	35213000	36343000	39903000	34346000	38135000	38616000	37415000	33767000
O75843	O75843	AP-1 complex subunit gamma-like 2	AP1G2	2	2	4.1	4.1	4.1	87.116	785	785	0	3.5001	1097900	1206200	2403900	1870800	1211500	2133800	1416400	882280	1291300	1218200	0	1491000	1795600	992680	1239400
Q9BXS5;Q9BXS5-2	Q9BXS5;Q9BXS5-2	AP-1 complex subunit mu-1	AP1M1	13	9	36.2	27	27	48.586	423	423;435	0	12.641	19571000	15423000	13956000	15116000	14229000	12755000	17503000	13793000	13319000	15980000	14604000	17050000	23025000	14899000	11911000
Q9Y6Q5;Q9Y6Q5-2	Q9Y6Q5;Q9Y6Q5-2	AP-1 complex subunit mu-2	AP1M2	14	10	38.1	38.1	28.8	48.108	423	423;425	0	38.064	16617000	16976000	21757000	17668000	19225000	22297000	14520000	15454000	17718000	18984000	19160000	20438000	16800000	20736000	24024000
P61966;P61966-2	P61966;P61966-2	AP-1 complex subunit sigma-1A	AP1S1	4	2	24.7	20.3	15.2	18.733	158	158;133	0	4.0754	6660400	5948300	5377000	5656000	2877100	3394100	8808800	5755800	6112300	3505300	2975800	2920400	3281900	2988500	2669700
Q96PC3-4;Q96PC3-3;Q96PC3;Q96PC3-2	Q96PC3-4;Q96PC3-3;Q96PC3;Q96PC3-2	AP-1 complex subunit sigma-3	AP1S3	4	3	29.2	29.2	24.7	18.476	154	154;104;154;164	0	9.5869	3359400	4070600	5134800	2020800	2947400	2694100	3359100	3644200	4450200	1869600	2918600	2525800	1273100	1715600	2242100
Q63HQ0-2;Q63HQ0	Q63HQ0-2;Q63HQ0	AP-1 complex-associated regulatory protein	AP1AR	1	1	10	10	10	30.459	269	269;302	1	-2	0	0	0	0	0	569200	0	0	0	0	0	0	0	0	0
O95782-2;O95782	O95782-2;O95782	AP-2 complex subunit alpha-1	AP2A1	34	26	46.8	46.8	37.2	105.36	955	955;977	0	72.933	77407000	95683000	96296000	96977000	106040000	95002000	84176000	85296000	81734000	99375000	108230000	104990000	94570000	103330000	101860000
O94973;O94973-2;O94973-3	O94973;O94973-2;O94973-3	AP-2 complex subunit alpha-2	AP2A2	22	14	36.7	26	26	103.96	939	939;940;656	0	29.582	15970000	15325000	14892000	16505000	15728000	15729000	20254000	17633000	19322000	19900000	16031000	16753000	20502000	17829000	18878000
P63010;P63010-2	P63010;P63010-2	AP-2 complex subunit beta	AP2B1	39	2	52.9	52.9	2.3	104.55	937	937;951	0	117.55	198760000	206260000	214590000	210060000	209740000	205220000	197300000	183240000	189440000	216000000	210460000	221100000	226680000	221200000	228920000
P63010-3	P63010-3	AP-2 complex subunit beta	AP2B1	36	1	54.1	1.1	1.1	98.117	880	880	1	-2	0	0	0	0	0	0	0	0	59044000	0	0	72187000	0	0	0
Q96CW1-2;Q96CW1	Q96CW1-2;Q96CW1	AP-2 complex subunit mu	AP2M1	12	12	34.9	34.9	34.9	49.389	433	433;435	0	24.751	37797000	38876000	37202000	29161000	34976000	36934000	27314000	27764000	26113000	33751000	33961000	40446000	43504000	36970000	45821000
P53680;P53680-2	P53680;P53680-2	AP-2 complex subunit sigma	AP2S1	4	4	23.9	23.9	23.9	17.018	142	142;104	0	5.0667	6052300	8672400	8100500	7259600	8425100	7172300	7691600	8167500	8157500	6836700	6379600	5508900	6477300	6747100	7675100
Q2M2I8-2;Q2M2I8	Q2M2I8-2;Q2M2I8	AP2-associated protein kinase 1	AAK1	5	5	11.5	11.5	11.5	93.577	863	863;961	0	6.32	1234700	1279900	1056300	1418700	0	1029100	1010400	805920	1139700	1506900	957580	2098500	1581200	1270600	1215500
O00203-3;O00203;Q13367;Q13367-4;Q13367-3	O00203-3;O00203	AP-3 complex subunit beta-1	AP3B1	30	29	35.3	35.3	34.5	116.19	1045	1045;1094;1082;1101;1050	0	61.229	49560000	56436000	55251000	54918000	55436000	61251000	37242000	46950000	44796000	52255000	56054000	59550000	44482000	56837000	55932000
O14617-2;O14617-3	O14617-2;O14617-3	AP-3 complex subunit delta-1	AP3D1	27	1	34.5	3.1	3.1	125.04	1112	1112;984	0.00062396	2.1843	0	0	0	0	1122500	889870	0	0	0	0	0	993420	561340	0	0
O14617-5;O14617;O14617-4	O14617-5;O14617;O14617-4	AP-3 complex subunit delta-1	AP3D1	31	5	33.6	33.6	4.8	136.65	1215	1215;1153;1021	0	148.34	51531000	59325000	64109000	70420000	72196000	79055000	54447000	67369000	67457000	73509000	78341000	89339000	70559000	77909000	76515000
Q9Y2T2	Q9Y2T2	AP-3 complex subunit mu-1	AP3M1	13	11	49.3	49.3	45.2	46.939	418	418	0	37.302	20443000	29721000	26019000	26361000	25687000	23148000	19199000	20130000	20556000	24284000	27303000	26743000	26861000	28480000	29906000
Q92572	Q92572	AP-3 complex subunit sigma-1	AP3S1	6	6	31.6	31.6	31.6	21.732	193	193	0	13.678	16331000	8694900	11342000	19165000	10197000	8739700	17652000	11046000	12517000	15430000	11568000	9043000	11727000	6180600	8834200
P04114	P04114	Apolipoprotein B-100;Apolipoprotein B-48	APOB	1	1	0.3	0.3	0.3	515.6	4563	4563	1	-2	1530400	0	0	0	0	0	0	0	1310800	0	0	0	0	0	0
P02656	P02656	Apolipoprotein C-III	APOC3	1	1	16.2	16.2	16.2	10.852	99	99	0.00022381	3.1271	1462700	0	0	0	0	0	784620	0	0	0	0	0	0	0	0
O14791-3;O14791;O14791-2	O14791-3;O14791;O14791-2	Apolipoprotein L1	APOL1	2	2	5	5	5	42.158	380	380;398;414	1	-2	0	0	0	0	0	2522800	686520	1445200	0	0	0	0	0	1473400	0
Q9BWW9	Q9BWW9	Apolipoprotein L5	APOL5	1	1	3.5	3.5	3.5	47.044	433	433	1	-2	0	0	0	0	0	0	0	0	0	0	0	1894200	0	0	0
Q9BUR5;Q9BUR5-2	Q9BUR5;Q9BUR5-2	Apolipoprotein O	APOO	4	4	30.8	30.8	30.8	22.284	198	198;180	0	4.5836	1788100	2174000	0	2330000	3390600	2684400	2510800	3212900	3213900	2635100	3676900	2731700	2099300	2825700	2428700
Q9BZZ5-2;Q9BZZ5;Q9BZZ5-3;Q9BZZ5-6;Q9BZZ5-5;Q9BZZ5-1	Q9BZZ5-2;Q9BZZ5;Q9BZZ5-3;Q9BZZ5-6;Q9BZZ5-5;Q9BZZ5-1	Apoptosis inhibitor 5	API5	14	14	39.1	39.1	39.1	56.769	504	504;524;445;513;450;438	0	71.928	54892000	60762000	64614000	47780000	62919000	65311000	58908000	71004000	68048000	48700000	68694000	58884000	45956000	65383000	59030000
Q07812-5;Q07812-8;Q07812;Q07812-2;Q07812-7;Q07812-6;Q07812-4	Q07812-5;Q07812-8;Q07812;Q07812-2;Q07812-7	Apoptosis regulator BAX	BAX	5	5	42.1	42.1	42.1	18.129	164	164;179;192;218;173;114;143	0	15.568	3706600	4353900	6681300	5287600	5984300	4277600	5245000	9547000	3780900	0	5284600	5188600	3335300	4453100	5782000
O95831-3;O95831;O95831-2;O95831-5;O95831-6;O95831-4	O95831-3;O95831;O95831-2	Apoptosis-inducing factor 1, mitochondrial	AIFM1	19	19	42.5	42.5	42.5	66.294	609	609;613;326;261;237;324	0	51.58	55636000	64618000	69706000	79689000	95610000	85144000	53764000	62478000	65241000	84967000	96713000	93361000	80519000	92504000	88181000
Q9BRQ8;Q9BRQ8-2	Q9BRQ8	Apoptosis-inducing factor 2	AIFM2	5	5	22.8	22.8	22.8	40.526	373	373;336	0	17.613	11091000	7073200	4976600	8006300	5799100	7078300	11696000	9454100	8438600	8729800	6305100	6828700	10461000	5957900	5330100
Q13625-2;Q13625;Q13625-3	Q13625-2;Q13625;Q13625-3	Apoptosis-stimulating of p53 protein 2	TP53BP2	2	2	1.7	1.7	1.7	111.43	1005	1005;1128;1134	1	-2	8022500	7369800	9809100	8826800	9504800	6826000	8592300	7953400	8214100	6524800	7923100	6419300	6958000	8657600	8665700
Q9UKV3-5;Q9UKV3;Q9UKV3-3;Q9UKV3-2	Q9UKV3-5;Q9UKV3;Q9UKV3-3;Q9UKV3-2	Apoptotic chromatin condensation inducer in the nucleus	ACIN1	26	26	27.2	27.2	27.2	150.56	1328	1328;1341;583;614	0	69.203	57297000	67086000	75589000	63480000	77841000	74238000	53003000	69048000	64949000	60967000	63307000	65900000	58875000	65089000	71845000
Q9Y2X7;Q9Y2X7-3;Q9Y2X7-2	Q9Y2X7;Q9Y2X7-3	ARF GTPase-activating protein GIT1	GIT1	11	10	24.4	24.4	22.5	84.34	761	761;770;176	0	21.352	11787000	12830000	12974000	10306000	18012000	11969000	7379200	7910200	7619500	12563000	14593000	12798000	12826000	13122000	16770000
Q14161-9;Q14161-8;Q14161-4;Q14161-5;Q14161-3;Q14161;Q14161-10;Q14161-11;Q14161-7;Q14161-6;Q14161-2	Q14161-9;Q14161-8;Q14161-4;Q14161-5;Q14161-3;Q14161;Q14161-10;Q14161-11;Q14161-7;Q14161-6	ARF GTPase-activating protein GIT2	GIT2	6	5	20.7	18.4	18.4	72.318	648	648;694;709;729;744;759;681;631;646;661;471	0	14.044	3596100	3603600	4952000	2457400	4172400	2643300	4439900	3132700	2280300	3043500	4132600	3339200	3088400	3217000	3792200
P53367;P53367-2;P53367-3	P53367;P53367-2;P53367-3	Arfaptin-1	ARFIP1	12	11	45	45	43.4	41.738	373	373;341;193	0	25.781	16823000	21923000	15824000	16305000	19599000	23740000	14002000	15701000	14633000	23043000	18828000	19484000	18469000	19402000	20121000
P53365-3;P53365;P53365-2	P53365-3;P53365;P53365-2	Arfaptin-2	ARFIP2	7	7	35.6	35.6	35.6	33.782	303	303;341;256	0	40.401	0	3189300	2122200	5087800	2403700	2656800	0	2442300	2489800	3518200	3053800	2486400	2280900	2974800	1961400
P52594-2;P52594-3;P52594;P52594-4	P52594-2;P52594-3;P52594;P52594-4	Arf-GAP domain and FG repeat-containing protein 1	AGFG1	6	6	20.7	20.7	20.7	54.181	522	522;560;562;584	0	29.85	28341000	29073000	31708000	27965000	20447000	19058000	19283000	17617000	18962000	26633000	21463000	23941000	26474000	19685000	17119000
Q15057	Q15057	Arf-GAP with coiled-coil, ANK repeat and PH domain-containing protein 2	ACAP2	11	11	22.4	22.4	22.4	88.028	778	778	0	45.452	2545900	4084400	2931300	4355000	0	2369300	5414300	2740900	4873000	5625500	3103400	0	5019600	3399100	3215800
Q96P47;Q96P47-2;Q96P47-4;Q96P47-3;Q96P47-6;Q9UPQ3-3;Q96P47-5;Q9UPQ3-2;Q9UPQ3	Q96P47;Q96P47-2;Q96P47-4;Q96P47-3;Q96P47-6	Arf-GAP with GTPase, ANK repeat and PH domain-containing protein 3	AGAP3	3	3	4.6	4.6	4.6	95.043	875	875;876;911;360;396;405;580;804;857	0	5.9529	1862200	1274100	979300	1675300	1435600	1688700	1372700	1395000	1195500	2151100	1213400	1018700	1713300	1384600	1701000
Q9ULH1;Q9ULH1-2	Q9ULH1;Q9ULH1-2	Arf-GAP with SH3 domain, ANK repeat and PH domain-containing protein 1	ASAP1	2	2	2.3	2.3	2.3	125.5	1129	1129;1132	0	4.4357	0	957210	1600500	617570	922070	0	0	0	0	0	944750	1664900	0	0	751310
Q9NWB6;Q9NWB6-3;Q9NWB6-2	Q9NWB6;Q9NWB6-3;Q9NWB6-2	Arginine and glutamate-rich protein 1	ARGLU1	3	3	8.4	8.4	8.4	33.216	273	273;198;273	0	3.7067	11563000	12742000	13752000	18600000	15481000	15351000	10753000	11399000	9489100	16724000	17463000	12976000	13773000	14191000	13920000
Q7L4I2-2;Q7L4I2	Q7L4I2-2;Q7L4I2	Arginine/serine-rich coiled-coil protein 2	RSRC2	4	4	15.5	15.5	15.5	44.878	386	386;434	0	11.557	3308500	3990100	7209600	5345900	5986900	4993900	4877900	4371000	3930700	5269700	6070900	6173100	5642200	4986800	4158300
P54136	P54136	Arginine--tRNA ligase, cytoplasmic	RARS	35	5	61.4	61.4	8.5	75.378	660	660	0	103.03	147190000	169330000	162950000	147750000	140130000	139680000	141560000	148480000	163020000	155240000	156260000	164500000	157380000	151220000	150870000
P54136-2	P54136-2	Arginine--tRNA ligase, cytoplasmic	RARS	31	1	60.5	1.2	1.2	67.14	588	588	1	-2	0	0	0	0	0	0	0	0	0	0	0	0	0	0	0
P04424-2;P04424;P04424-3	P04424-2;P04424;P04424-3	Argininosuccinate lyase	ASL	9	9	26.6	26.6	26.6	49.509	444	444;464;438	0	15.803	8269800	12351000	14761000	15595000	15222000	17278000	7961600	8017300	12305000	15922000	14888000	21226000	13272000	14437000	18681000
P00966	P00966	Argininosuccinate synthase	ASS1	12	12	30.6	30.6	30.6	46.53	412	412	0	17.536	697400	19325000	22938000	9575200	18651000	29765000	2140600	6987100	9199900	21423000	22627000	32442000	10137000	17451000	27315000
O95260-2;O95260	O95260-2;O95260	Arginyl-tRNA--protein transferase 1	ATE1	5	5	19.1	19.1	19.1	59.031	518	518;518	0	8.8919	2234600	1394600	1919000	2010300	2066700	1947800	2578500	2281800	1608600	2591900	2015500	3134500	1865600	1957400	2752900
Q8N8R7	Q8N8R7	ARL14 effector protein	ARL14EP	1	1	6.2	6.2	6.2	29.337	260	260	0.00022316	3.0837	0	567500	0	0	0	0	0	0	300560	0	0	354710	0	0	301140
O00192-2;O00192	O00192-2;O00192	Armadillo repeat protein deleted in velo-cardio-facial syndrome	ARVCF	3	3	7.7	7.7	7.7	97.684	899	899;962	0	6.0667	0	0	0	0	0	1127000	0	0	0	0	1389000	1566300	0	0	1688500
Q9NVT9;Q9NVT9-2	Q9NVT9;Q9NVT9-2	Armadillo repeat-containing protein 1	ARMC1	5	5	37.6	37.6	37.6	31.28	282	282;180	0	5.0984	11169000	9805200	11233000	9004300	11310000	9478700	10150000	14190000	13791000	8579000	9902400	7520000	10086000	9473500	9076600
Q8N2F6-3;Q8N2F6;Q8N2F6-4;Q8N2F6-2;Q8N2F6-6;Q8N2F6-5	Q8N2F6-3;Q8N2F6;Q8N2F6-4;Q8N2F6-2;Q8N2F6-6;Q8N2F6-5	Armadillo repeat-containing protein 10	ARMC10	4	4	23.6	23.6	23.6	31.079	284	284;343;249;308;225;284	0	8.9023	1943200	2383800	3882400	2119500	3329900	2178900	2751100	2047700	2120400	2500700	4064800	4929700	3223300	1803700	4024200
Q5T2S8	Q5T2S8	Armadillo repeat-containing protein 4	ARMC4	2	1	3.8	1.5	1.5	115.68	1044	1044	1	-2	5661200	5140400	5374700	6904700	4047400	4843000	4668100	3040300	3504100	4755800	3949600	4118300	4766800	4125900	4093800
Q5T2S8-2	Q5T2S8-2	Armadillo repeat-containing protein 4	ARMC4	2	1	6.5	6.5	2.6	67.624	612	612	1	-2	2314200	0	0	2595600	0	0	1875500	2398300	0	0	3016200	0	0	0	3355400
Q6NXE6-2;Q6NXE6	Q6NXE6-2;Q6NXE6	Armadillo repeat-containing protein 6	ARMC6	7	7	26.5	26.5	26.5	51.547	476	476;501	0	10.269	3865000	3196900	2034400	2310100	1938700	1967000	2819800	7101200	5202300	0	2719800	2776600	1935400	2289100	3489300
Q9UH62	Q9UH62	Armadillo repeat-containing X-linked protein 3	ARMCX3	7	7	25.3	25.3	25.3	42.5	379	379	0	15.976	2811100	5333600	9405400	1411400	7502000	6299200	2072400	3557400	2895300	4145700	8566900	7699800	2625600	7619600	7423600
Q7Z6K5;Q7Z6K5-2	Q7Z6K5;Q7Z6K5-2	Arpin	ARPIN	2	2	17.3	17.3	17.3	24.943	226	226;394	0.000424	2.4116	973010	1193700	0	1637900	1258600	1456800	653170	0	483500	1015800	937580	1114700	1253500	1193400	946500
Q8N5I2	Q8N5I2	Arrestin domain-containing protein 1	ARRDC1	2	2	9.7	9.7	9.7	45.981	433	433	0.0021782	1.6617	1267700	1305700	1137200	1911300	1499600	1726200	2099600	2121800	1846600	2044400	2137300	2002000	2643600	2645700	1766800
P27540-2;P27540-3;P27540-4;P27540	P27540-2;P27540-3;P27540-4;P27540	Aryl hydrocarbon receptor nuclear translocator	ARNT	2	2	6.8	6.8	6.8	84.947	774	774;775;787;789	0.00081733	1.9866	0	0	0	0	0	0	0	0	0	417470	0	0	0	0	1018600
P18440	P18440	Arylamine N-acetyltransferase 1	NAT1	3	3	13.1	13.1	13.1	33.898	290	290	0.0021743	1.6559	918010	0	0	739440	631840	0	2282300	0	1408000	1745000	0	0	0	1046200	936540
P08243-2;P08243;P08243-3	P08243-2;P08243;P08243-3	Asparagine synthetase [glutamine-hydrolyzing]	ASNS	16	16	39.1	39.1	39.1	62.168	540	540;561;478	0	48.225	23219000	62427000	98930000	64524000	88532000	75089000	33381000	48726000	46538000	57940000	126550000	109150000	53288000	63281000	44488000
O43776;O43776-2	O43776	Asparagine--tRNA ligase, cytoplasmic	NARS	24	23	49.5	49.5	48.2	62.942	548	548;174	0	74.557	137870000	170520000	167350000	187880000	172960000	183970000	165040000	144690000	157670000	176350000	174390000	200410000	184140000	166880000	159100000
P17174;P17174-2	P17174;P17174-2	Aspartate aminotransferase, cytoplasmic	GOT1	24	24	71.4	71.4	71.4	46.247	413	413;392	0	83.763	250570000	302920000	395540000	316250000	290930000	301570000	188270000	180650000	201740000	362800000	312840000	321250000	338390000	267200000	291300000
P00505;P00505-2	P00505;P00505-2	Aspartate aminotransferase, mitochondrial	GOT2	23	23	55.1	55.1	55.1	47.517	430	430;387	0	70.944	108240000	239980000	216730000	182920000	242610000	274340000	125880000	161280000	159490000	184540000	247850000	248860000	150150000	227450000	202040000
P14868;P14868-2	P14868;P14868-2	Aspartate--tRNA ligase, cytoplasmic	DARS	28	28	62.7	62.7	62.7	57.136	501	501;401	0	78.671	191600000	201200000	210960000	194050000	194840000	226980000	177440000	178940000	168500000	179590000	190940000	190450000	163960000	180660000	175180000
Q6PI48	Q6PI48	Aspartate--tRNA ligase, mitochondrial	DARS2	9	9	19.4	19.4	19.4	73.562	645	645	0	20.708	7583000	9458900	7387300	7927900	11129000	9249600	5944700	6314700	5858700	7160600	9629100	8870100	8756000	9752400	8502900
Q9ULA0	Q9ULA0	Aspartyl aminopeptidase	DNPEP	13	13	44.6	44.6	44.6	52.428	475	475	0	29.232	22291000	22347000	26380000	27700000	24848000	28899000	22606000	29464000	30461000	25543000	25945000	33926000	25728000	31521000	30021000
Q12797;Q12797-10;Q12797-6;Q12797-2;Q12797-7;Q12797-9;Q12797-5;Q12797-8;Q12797-4;Q12797-3	Q12797;Q12797-10	Aspartyl/asparaginyl beta-hydroxylase	ASPH	21	21	36.1	36.1	36.1	85.862	758	758;729;270;313;203;256;298;299;210;225	0	61.981	62094000	76968000	84662000	108660000	126680000	114490000	66622000	62229000	64369000	122780000	129260000	105590000	101660000	106720000	91930000
Q15121;Q15121-2	Q15121;Q15121-2	Astrocytic phosphoprotein PEA-15	PEA15	3	3	36.2	36.2	36.2	15.04	130	130;151	0	14.117	9833800	11422000	13690000	10056000	13023000	9754500	12807000	12372000	9656700	9913800	9341400	9617000	11531000	9493400	7376700
Q9UBB4;Q9UBB4-2	Q9UBB4;Q9UBB4-2	Ataxin-10	ATXN10	13	13	35.8	35.8	35.8	53.488	475	475;411	0	34.978	19784000	14307000	17971000	15179000	18643000	13259000	24358000	37388000	37079000	11079000	17056000	12239000	11507000	12279000	16354000
Q99700-2;Q99700-4;Q99700;Q99700-5	Q99700-2;Q99700-4;Q99700;Q99700-5	Ataxin-2	ATXN2	14	14	25.7	25.7	25.7	106.05	995	995;1243;1313;1006	0	33.307	16426000	23534000	28254000	28503000	22518000	22679000	21994000	21700000	24501000	34436000	23344000	26364000	29962000	26439000	24996000
Q8WWM7;Q8WWM7-6;Q8WWM7-8;Q8WWM7-5;Q8WWM7-4;Q8WWM7-9;Q8WWM7-2;Q8WWM7-3;Q8WWM7-7	Q8WWM7;Q8WWM7-6;Q8WWM7-8;Q8WWM7-5;Q8WWM7-4;Q8WWM7-9;Q8WWM7-2;Q8WWM7-3;Q8WWM7-7	Ataxin-2-like protein	ATXN2L	25	25	31.9	31.9	31.9	113.37	1075	1075;968;1044;1044;1044;1062;1062;1097;399	0	48.834	86700000	80203000	98711000	80767000	67405000	62173000	79724000	72194000	76328000	74877000	62171000	51075000	70330000	67981000	58575000
P54252-4;P54252-2;P54252;P54252-5;P54252-3	P54252-4;P54252-2;P54252;P54252-5;P54252-3	Ataxin-3	ATXN3	3	3	15	15	15	39.638	346	346;361;364;182;306	0.0044634	1.4515	0	1593500	1832700	1387300	0	1346100	0	1221100	0	1297700	2065700	0	0	0	0
Q6SPF0	Q6SPF0	Atherin	SAMD1	3	3	13.4	13.4	13.4	56.051	538	538	0.0021709	1.6513	0	1639600	1258800	1204800	2109200	0	621750	1210400	875750	0	1697600	1174400	0	1497800	1410600
Q8NHH9-5;Q8NHH9;Q8NHH9-3;Q8NHH9-4;Q8NHH9-2	Q8NHH9-5;Q8NHH9;Q8NHH9-3;Q8NHH9-4;Q8NHH9-2	Atlastin-2	ATL2	7	7	19.5	19.5	19.5	64.521	565	565;583;412;566;579	0	22.288	7018600	7638600	4402000	3076100	2791400	3662100	7690800	8167000	9976300	4970800	2466900	4262700	5011000	5531900	5139000
Q6DD88	Q6DD88	Atlastin-3	ATL3	14	14	35.7	35.7	35.7	60.541	541	541	0	35.184	29846000	19147000	19039000	29309000	16491000	16781000	26194000	17665000	18521000	30862000	17667000	17806000	27138000	15581000	24083000
O43313-2;O43313	O43313-2;O43313	ATM interactor	ATMIN	1	1	2.1	2.1	2.1	72.333	667	667;823	1	-2	0	0	0	0	0	0	0	0	0	0	0	0	0	0	0
P24539	P24539	ATP synthase F(0) complex subunit B1, mitochondrial	ATP5F1	8	8	40.6	40.6	40.6	28.908	256	256	0	19.787	30336000	24616000	36677000	19612000	41811000	15911000	36372000	56162000	44730000	18949000	30148000	19520000	12127000	15397000	21323000
Q5TC12-3;Q5TC12;Q5TC12-2	Q5TC12-3;Q5TC12;Q5TC12-2	ATP synthase mitochondrial F1 complex assembly factor 1	ATPAF1	4	4	22.5	22.5	22.5	27.438	240	240;328;177	0	4.8406	941480	1882600	1350000	1103200	1578800	1147400	1517100	1726100	1696600	785030	1973200	1552900	907260	1327900	1171600
Q8N5M1	Q8N5M1	ATP synthase mitochondrial F1 complex assembly factor 2	ATPAF2	5	5	23.5	23.5	23.5	32.772	289	289	0	8.0799	2232600	2898600	2533500	3540500	4532600	4303600	4179100	3534500	4787800	4513300	5305400	4173800	3184000	4128900	4621000
P00846	P00846	ATP synthase subunit a	MT-ATP6	1	1	4.4	4.4	4.4	24.817	226	226	0.00062409	2.1846	1788700	1983100	6902300	1622000	1735600	1645600	1690600	1949200	1505100	1625300	2738900	2033300	1310000	1719700	2155300
P25705;P25705-3	P25705;P25705-3	ATP synthase subunit alpha, mitochondrial	ATP5A1	31	2	64	64	4.3	59.75	553	553;531	0	208.94	606440000	692540000	700310000	759770000	902160000	923520000	606190000	725100000	729800000	873740000	980390000	977540000	701660000	864560000	888070000
P25705-2	P25705-2	ATP synthase subunit alpha, mitochondrial	ATP5A1	30	1	67	1.4	1.4	54.493	503	503	1	-2	0	1967800	2190500	2589100	1956000	0	0	0	2031300	0	2238600	1877500	0	2018800	2459600
P06576	P06576	ATP synthase subunit beta, mitochondrial	ATP5B	26	26	72.2	72.2	72.2	56.559	529	529	0	294.78	1138100000	1016400000	958660000	1069400000	1269700000	1126400000	982280000	1013100000	1010800000	1124400000	1255300000	1281800000	877980000	1123900000	1224000000
O75947;O75947-2	O75947;O75947-2	ATP synthase subunit d, mitochondrial	ATP5H	8	8	64.6	64.6	64.6	18.491	161	161;137	0	26.499	65213000	63867000	62869000	48666000	71434000	59244000	72805000	106570000	76738000	50874000	81738000	61679000	46343000	51345000	71651000
P30049	P30049	ATP synthase subunit delta, mitochondrial	ATP5D	4	4	37.5	37.5	37.5	17.49	168	168	0	17.226	32469000	35214000	44093000	43343000	46291000	32147000	27953000	36508000	39200000	35942000	47251000	41136000	27357000	36990000	46321000
P56385	P56385	ATP synthase subunit e, mitochondrial	ATP5I	3	3	50.7	50.7	50.7	7.9331	69	69	0	6.4404	3106400	2371300	3066000	0	2773800	1204400	7149900	10786000	7930400	1627300	2923800	0	0	0	1944500
P56134-3;P56134	P56134-3;P56134	ATP synthase subunit f, mitochondrial	ATP5J2	3	1	67.3	67.3	23.6	6.2953	55	55;94	0	7.0438	15261000	12689000	17149000	5970700	13722000	5890600	32736000	21246000	18700000	4487100	20808000	11133000	5178700	6019200	15452000
O75964	O75964	ATP synthase subunit g, mitochondrial	ATP5L	4	4	44.7	44.7	44.7	11.428	103	103	0	9.277	10376000	6855300	11401000	6144700	6171900	6860200	17116000	24460000	16847000	5308400	13150000	6684900	2565200	4544800	5863300
P36542;P36542-2	P36542;P36542-2	ATP synthase subunit gamma, mitochondrial	ATP5C1	9	9	32.6	32.6	32.6	32.996	298	298;297	0	18.91	65487000	66095000	64455000	81829000	91435000	94152000	63785000	65843000	61879000	80323000	101680000	104700000	83855000	98167000	95506000
P48047	P48047	ATP synthase subunit O, mitochondrial	ATP5O	10	10	61.5	61.5	61.5	23.277	213	213	0	28.913	92782000	56831000	41871000	41781000	51442000	65321000	99329000	125850000	102590000	39438000	86450000	68770000	37638000	46083000	55565000
P18859;P18859-2	P18859;P18859-2	ATP synthase-coupling factor 6, mitochondrial	ATP5J	6	6	49.1	49.1	49.1	12.587	108	108;116	0	14.548	35524000	32139000	61542000	36893000	67642000	31943000	17956000	24633000	19322000	41507000	37125000	20022000	10600000	14431000	25771000
O43681	O43681	ATPase ASNA1	ASNA1	12	12	51.1	51.1	51.1	38.792	348	348	0	19.537	31204000	25758000	24693000	27218000	25183000	22112000	28579000	26795000	26952000	28532000	23096000	23484000	29485000	25381000	25133000
Q8NBU5;Q8NBU5-2	Q8NBU5;Q8NBU5-2	ATPase family AAA domain-containing protein 1	ATAD1	7	7	26.9	26.9	26.9	40.744	361	361;287	0	13.462	8297400	9220100	10341000	14506000	9564400	9581300	7459900	11355000	5104400	9331900	10577000	11403000	7643100	9115400	7044400
Q6PL18;Q6PL18-2;Q9ULI0-2;Q9ULI0	Q6PL18	ATPase family AAA domain-containing protein 2	ATAD2	17	17	18.1	18.1	18.1	158.55	1390	1390;412;1453;1458	0	18.263	12446000	10904000	16637000	4644900	8512200	8488900	11251000	8799300	8841800	6201300	5285300	4342700	6158700	7393100	4964500
Q9NVI7-2;Q9NVI7;Q9NVI7-3	Q9NVI7-2;Q9NVI7;Q9NVI7-3	ATPase family AAA domain-containing protein 3A	ATAD3A	19	6	39.1	39.1	11.1	66.217	586	586;634;507	0	135.85	94153000	137500000	149790000	88274000	100920000	99462000	76545000	95134000	103610000	87983000	103830000	103830000	75525000	93357000	95294000
Q5T9A4;Q5T9A4-3;Q5T9A4-2	Q5T9A4;Q5T9A4-3	ATPase family AAA domain-containing protein 3B	ATAD3B	16	4	36.7	18.1	13	72.572	648	648;602;166	0	15.732	6438600	7037400	5561600	4235500	2731600	2757800	9635200	4307300	3746700	3202200	2502500	2007900	2318700	2494100	2251200
Q96S55-2;Q96S55;Q96S55-3;Q96S55-4	Q96S55-2;Q96S55;Q96S55-3	ATPase WRNIP1	WRNIP1	12	12	27.8	27.8	27.8	69.458	640	640;665;445;281	0	22.909	20937000	18879000	18036000	20880000	20939000	21191000	18295000	17576000	15694000	24870000	24668000	22989000	23701000	24012000	16655000
Q9NRK6	Q9NRK6	ATP-binding cassette sub-family B member 10, mitochondrial	ABCB10	10	10	16	16	16	79.147	738	738	0	14.639	2504800	2971100	3195600	3146200	2706000	2798200	0	2501200	3563400	3063300	2848500	3607200	1956000	2733500	2842900
Q9NP58-4;Q9NP58	Q9NP58-4;Q9NP58	ATP-binding cassette sub-family B member 6, mitochondrial	ABCB6	6	6	16.5	16.5	16.5	88.598	796	796;842	0	13.698	6504500	4798300	4546600	3042800	7657400	9147200	2171600	3246300	3839700	4528800	5787700	7077300	3963100	5357000	6430800
O75027-3;O75027;O75027-2	O75027-3;O75027;O75027-2	ATP-binding cassette sub-family B member 7, mitochondrial	ABCB7	4	4	7	7	7	78.159	712	712;752;753	0	7.3637	1004000	887760	0	1352300	803890	1243100	1223200	1433400	1820400	1479500	1308700	1416300	1221300	1025100	1522200
P33897	P33897	ATP-binding cassette sub-family D member 1	ABCD1	1	1	2.7	2.7	2.7	82.936	745	745	0	3.7356	0	0	0	0	655780	0	0	0	0	0	1090000	0	0	709800	1154400
P28288;P28288-2;P28288-3	P28288;P28288-2	ATP-binding cassette sub-family D member 3	ABCD3	15	15	33.4	33.4	33.4	75.475	659	659;549;236	0	32.114	29341000	27163000	33291000	33148000	28997000	31789000	29834000	31147000	28194000	32224000	31478000	30385000	32906000	32147000	28629000
P61221	P61221	ATP-binding cassette sub-family E member 1	ABCE1	31	31	57.3	57.3	57.3	67.314	599	599	0	70.199	244250000	221600000	197840000	186580000	181720000	159910000	251000000	221850000	241520000	173710000	172070000	173410000	193520000	183250000	195390000
Q8NE71;Q8NE71-2	Q8NE71;Q8NE71-2	ATP-binding cassette sub-family F member 1	ABCF1	22	22	38.9	38.9	38.9	95.925	845	845;807	0	66.919	42700000	50441000	47960000	44222000	43718000	48096000	39960000	57044000	53566000	39684000	45336000	45010000	39337000	48933000	52866000
Q9UG63;Q9UG63-2	Q9UG63;Q9UG63-2	ATP-binding cassette sub-family F member 2	ABCF2	21	21	35.3	35.3	35.3	71.289	623	623;634	0	27.71	60717000	65842000	51120000	31304000	38412000	40778000	58915000	73920000	73092000	25860000	26251000	27754000	26531000	36434000	38858000
Q9NUQ8;Q9NUQ8-2	Q9NUQ8;Q9NUQ8-2	ATP-binding cassette sub-family F member 3	ABCF3	12	12	26.1	26.1	26.1	79.744	709	709;703	0	31.593	17785000	10408000	10713000	9099600	10675000	11293000	11717000	15964000	14591000	8088400	10397000	9431300	11529000	11772000	11944000
P53396;P53396-2;P53396-3	P53396;P53396-2;P53396-3	ATP-citrate synthase	ACLY	46	46	52	52	52	120.84	1101	1101;1091;830	0	112.73	212820000	314830000	264050000	205740000	226730000	255010000	213040000	282470000	275070000	231740000	216530000	250400000	239580000	267350000	285130000
Q8IW45;Q8IW45-3;Q8IW45-4;Q8IW45-2	Q8IW45;Q8IW45-3;Q8IW45-4;Q8IW45-2	ATP-dependent (S)-NAD(P)H-hydrate dehydratase	CARKD	3	3	15.3	15.3	15.3	36.576	347	347;126;237;390	0	8.326	0	0	728260	0	756980	768250	0	831170	870410	886650	2013700	1028400	956070	0	0
P17858;P17858-2	P17858;P17858-2	ATP-dependent 6-phosphofructokinase, liver type	PFKL	23	19	45.8	39.9	39.9	85.018	780	780;827	0	168.98	36450000	48274000	67053000	55274000	67546000	142140000	42035000	46684000	72332000	58425000	73665000	121340000	57937000	73481000	109600000
P08237;P08237-3;P08237-2	P08237;P08237-3;P08237-2	ATP-dependent 6-phosphofructokinase, muscle type	PFKM	26	22	48.7	45.6	44.5	85.182	780	780;851;749	0	91.36	54520000	53679000	56791000	72314000	71116000	84944000	57980000	67641000	86158000	81443000	60319000	76093000	74088000	66527000	82700000
Q01813;Q01813-2	Q01813;Q01813-2	ATP-dependent 6-phosphofructokinase, platelet type	PFKP	32	28	58.7	58.7	53.2	85.595	784	784;776	0	197.71	384110000	364900000	373420000	376080000	280630000	343920000	402520000	349530000	359400000	409730000	283640000	312870000	478900000	299170000	310420000
O76031	O76031	ATP-dependent Clp protease ATP-binding subunit clpX-like, mitochondrial	CLPX	18	18	38.1	38.1	38.1	69.223	633	633	0	35.64	31428000	30565000	32594000	28607000	32595000	28939000	26257000	35005000	37937000	30229000	31634000	31221000	32415000	33546000	36155000
Q16740	Q16740	ATP-dependent Clp protease proteolytic subunit, mitochondrial	CLPP	5	5	32.1	32.1	32.1	30.18	277	277	0	9.7852	12578000	12113000	17427000	7743600	8558200	10703000	10330000	14467000	14340000	7235300	9721900	10538000	5105000	7281900	8169600
P46063	P46063	ATP-dependent DNA helicase Q1	RECQL	14	14	31.6	31.6	31.6	73.457	649	649	0	30.015	28989000	27586000	29565000	35044000	35366000	27789000	26961000	20603000	20432000	32424000	32871000	31597000	33632000	33020000	31159000
O94761	O94761	ATP-dependent DNA helicase Q4	RECQL4	3	3	3.8	3.8	3.8	133.08	1208	1208	0.00022041	2.922	1266400	0	1413500	578260	772570	0	686780	720210	827350	0	0	0	879880	812120	987640
O94762-4;O94762	O94762-4;O94762	ATP-dependent DNA helicase Q5	RECQL5	3	3	6.6	6.6	6.6	106.05	964	964;991	0	9.1139	0	1098800	1325200	1081500	0	761290	570350	783390	830040	712680	0	886420	799210	655330	961150
Q08211;Q08211-2	Q08211	ATP-dependent RNA helicase A	DHX9	49	49	50.8	50.8	50.8	140.96	1270	1270;235	0	212.37	460190000	461220000	464450000	436790000	509190000	488820000	486870000	473340000	459400000	404500000	511680000	527580000	456510000	539870000	517300000
Q92499;Q92499-3;Q92499-2	Q92499;Q92499-3;Q92499-2	ATP-dependent RNA helicase DDX1	DDX1	30	30	52.7	52.7	52.7	82.431	740	740;612;622	0	72.051	90579000	115670000	96068000	95910000	112260000	121600000	91073000	105520000	104140000	100160000	122560000	122200000	88916000	117210000	111340000
Q9NVP1	Q9NVP1	ATP-dependent RNA helicase DDX18	DDX18	25	25	50.3	50.3	50.3	75.406	670	670	0	68.471	109400000	110270000	103500000	97652000	101330000	95662000	112790000	106540000	116450000	87413000	103080000	101940000	91142000	96496000	89967000
Q9NUU7;Q9UMR2;Q9NUU7-2;Q9UMR2-2;Q9UMR2-4;Q9UMR2-3;Q9UHL0-2;Q9UHL0	Q9NUU7;Q9UMR2;Q9NUU7-2;Q9UMR2-2;Q9UMR2-4;Q9UMR2-3	ATP-dependent RNA helicase DDX19A;ATP-dependent RNA helicase DDX19B	DDX19A;DDX19B	14	14	42.1	42.1	42.1	53.974	478	478;479;388;448;453;370;369;483	0	49.191	61508000	60488000	60526000	64753000	53542000	55950000	56062000	52188000	55733000	56180000	44559000	48697000	47552000	55060000	51705000
Q9GZR7;Q9GZR7-2	Q9GZR7;Q9GZR7-2	ATP-dependent RNA helicase DDX24	DDX24	25	25	41.6	41.6	41.6	96.331	859	859;804	0	69.173	69272000	63714000	62075000	45697000	51753000	48912000	62764000	62016000	65592000	46198000	51219000	53097000	40216000	52870000	52532000
O00148;O00148-2;O00148-3	O00148;O00148-2;O00148-3	ATP-dependent RNA helicase DDX39A	DDX39A	19	8	58.3	29.7	29.7	49.129	427	427;322;267	0	38.448	48029000	54263000	39543000	44251000	37322000	33335000	71964000	52739000	52897000	38672000	33742000	36736000	38471000	42265000	42357000
O00571;O00571-2;Q9NQI0-3;Q9NQI0-2;Q9NQI0-4;Q9NQI0	O00571;O00571-2	ATP-dependent RNA helicase DDX3X	DDX3X	31	10	53.9	53.9	19.3	73.243	662	662;646;575;690;704;724	0	108.89	265410000	260550000	241270000	200830000	210410000	211420000	341130000	336740000	335170000	186290000	215830000	193130000	215050000	240200000	240440000
O15523;O15523-2;O15523-3	O15523;O15523-2	ATP-dependent RNA helicase DDX3Y	DDX3Y	24	3	42.3	7.6	7.6	73.153	660	660;657;291	0	11.35	10422000	0	0	9188400	0	0	8777800	0	0	7114500	0	0	8987400	0	0
Q86XP3;Q86XP3-2	Q86XP3;Q86XP3-2	ATP-dependent RNA helicase DDX42	DDX42	32	32	52.1	52.1	52.1	102.97	938	938;819	0	97.789	77415000	87336000	98259000	81675000	91707000	98982000	80579000	93903000	94522000	81230000	108500000	104140000	76775000	90427000	87779000
Q9BQ39	Q9BQ39	ATP-dependent RNA helicase DDX50	DDX50	13	11	26.6	22.9	22.9	82.564	737	737	0	12.606	5825500	6599400	7761300	7458100	4548500	4499000	5617200	4005100	5006800	2640900	2934400	2678100	3341000	3315300	4206400
Q8N8A6	Q8N8A6	ATP-dependent RNA helicase DDX51	DDX51	11	11	27.8	27.8	27.8	72.456	666	666	0	20.047	8540800	9691900	10009000	8142500	12881000	7400400	8430500	11501000	11770000	8738300	8227300	7129900	6632700	9586400	8271400
Q8TDD1;Q8TDD1-2	Q8TDD1;Q8TDD1-2	ATP-dependent RNA helicase DDX54	DDX54	21	21	34.2	34.2	34.2	98.594	881	881;882	0	60.445	47670000	47367000	54376000	46235000	47362000	44090000	50168000	54187000	59222000	45097000	55312000	53820000	45886000	50838000	50361000
Q8NHQ9;Q8NHQ9-2	Q8NHQ9	ATP-dependent RNA helicase DDX55	DDX55	6	6	14.2	14.2	14.2	68.546	600	600;207	0	13.184	7894800	8597100	7500700	7844400	8538200	5089200	5681100	8451100	7008300	9608100	6631400	8063500	6048200	10223000	6603100
Q7Z478	Q7Z478	ATP-dependent RNA helicase DHX29	DHX29	22	22	22.5	22.5	22.5	155.23	1369	1369	0	26.331	16612000	14914000	14802000	15932000	12796000	14668000	13597000	14620000	13559000	19366000	12340000	13863000	15784000	13189000	15248000
Q9H2U1-3;Q9H2U1-2;Q9H2U1	Q9H2U1-3;Q9H2U1-2;Q9H2U1	ATP-dependent RNA helicase DHX36	DHX36	11	11	16.4	16.4	16.4	111.48	979	979;994;1008	0	26.904	6500500	6687100	7034200	6156700	7004900	5945200	6892100	7149400	6561400	4464400	6901000	6637000	6705900	7706800	7188000
Q14562	Q14562	ATP-dependent RNA helicase DHX8	DHX8	10	9	10.7	10	10	139.31	1220	1220	0	11.965	6879800	8475700	7022100	7376000	5754600	6560400	7987100	9787300	9208700	6561700	8428200	8251800	6458600	9946100	9229300
Q8IYB8	Q8IYB8	ATP-dependent RNA helicase SUPV3L1, mitochondrial	SUPV3L1	9	9	16.9	16.9	16.9	87.99	786	786	0	12.877	7054300	10021000	6131600	7643500	8197000	8612200	6871000	6645600	6158300	7081900	8532700	9368200	6760400	7254200	6262900
Q96TA2;Q96TA2-3;Q96TA2-2	Q96TA2;Q96TA2-3;Q96TA2-2	ATP-dependent zinc metalloprotease YME1L1	YME1L1	12	12	20.6	20.6	20.6	86.454	773	773;683;716	0	22.779	12705000	14709000	11596000	8696100	11420000	8056200	11258000	16477000	13758000	9515100	8893700	9236700	9916700	11363000	10443000
O14497;O14497-3;O14497-2	O14497;O14497-3;O14497-2	AT-rich interactive domain-containing protein 1A	ARID1A	19	19	14.4	14.4	14.4	242.04	2285	2285;1902;2068	0	38.794	12195000	12515000	16354000	16063000	15239000	16273000	10057000	11758000	13363000	11554000	15147000	13661000	11237000	15221000	14046000
Q8NFD5-4;Q8NFD5;Q8NFD5-2;Q8NFD5-3	Q8NFD5-4;Q8NFD5;Q8NFD5-2;Q8NFD5-3	AT-rich interactive domain-containing protein 1B	ARID1B	1	1	1.2	1.2	1.2	162.47	1486	1486;2236;2249;2289	0	4.0232	0	0	1086000	0	1584000	1149200	0	0	0	0	1752500	0	0	0	0
Q68CP9-3;Q68CP9	Q68CP9-3;Q68CP9	AT-rich interactive domain-containing protein 2	ARID2	3	3	3.6	3.6	3.6	191.42	1783	1783;1835	0.0087403	1.212	1157100	2300200	1816000	2087900	2186900	1696300	2290400	3213100	2383800	2088400	2148500	1902600	0	1784500	2159600
Q8IVW6-3;Q8IVW6-4;Q8IVW6	Q8IVW6-3;Q8IVW6-4;Q8IVW6	AT-rich interactive domain-containing protein 3B	ARID3B	1	1	3.7	3.7	3.7	47.66	435	435;560;561	1	-2	0	0	0	0	0	0	0	0	0	0	0	0	0	0	0
Q4LE39-4;Q4LE39-3;Q4LE39-2;Q4LE39	Q4LE39-4;Q4LE39-3;Q4LE39-2;Q4LE39	AT-rich interactive domain-containing protein 4B	ARID4B	3	3	5.5	5.5	5.5	91.139	803	803;1153;1226;1312	0	4.2554	1597300	1051200	1710500	923230	1236200	1268800	1375600	984940	2120700	987340	1307600	1072000	1402100	0	1009600
P54259	P54259	Atrophin-1	ATN1	1	1	0.9	0.9	0.9	125.41	1190	1190	0.001998	1.749	392790	0	0	0	0	0	0	154110	175430	0	0	177640	0	140620	0
Q8NI60-3;Q8NI60;Q8NI60-2;Q8NI60-4	Q8NI60-3;Q8NI60;Q8NI60-2;Q8NI60-4	Atypical kinase ADCK3, mitochondrial	ADCK3	2	2	4.9	4.9	4.9	66.626	595	595;647;163;368	0	6.776	0	0	471990	0	1037200	843150	0	0	0	0	1603700	2001400	0	1380000	1071200
Q96GD4-5;Q96GD4;Q96GD4-3;Q96GD4-4;Q96GD4-2;Q9UQB9-2;Q9UQB9;O14965	Q96GD4-5;Q96GD4;Q96GD4-3;Q96GD4-4;Q96GD4-2	Aurora kinase B	AURKB	6	5	23.5	23.5	21.2	39.466	345	345;344;142;303;312;275;309;403	0.0002207	2.9291	1840900	0	1333800	0	0	0	2122600	2163500	2693000	1568600	1571000	0	1651000	1875000	1920700
Q9UQB9-3	Q9UQB9-3	Aurora kinase C	AURKC	2	1	8.6	5.9	5.9	33.672	290	290	1	-2	0	0	0	0	0	0	0	0	0	0	0	0	0	0	0
Q9H1Y0;Q9H1Y0-2	Q9H1Y0;Q9H1Y0-2	Autophagy protein 5	ATG5	7	7	28.4	28.4	28.4	32.447	275	275;197	0	5.6496	5569900	7454700	7617600	5015900	5189300	5747600	4978500	4183100	6675300	8357700	5007600	6536100	6924700	4431400	4943500
Q676U5-3;Q676U5-2;Q676U5;Q676U5-5;Q676U5-4	Q676U5-3;Q676U5-2;Q676U5;Q676U5-5	Autophagy-related protein 16-1	ATG16L1	6	6	17.9	17.9	17.9	53.219	470	470;588;607;444;428	0	15.55	2225900	3980900	2643500	3812900	2601300	2709600	4882100	2673800	1902600	3701500	2845100	2367300	3229900	3178900	2748000
Q7Z3C6;Q7Z3C6-3;Q7Z3C6-2	Q7Z3C6;Q7Z3C6-3;Q7Z3C6-2	Autophagy-related protein 9A	ATG9A	3	3	7	7	7	94.446	839	839;528;778	0	5.195	1574600	1364200	1255900	2539700	1794600	1710600	1280500	1311700	1617300	1728700	1476700	1257600	1175000	2237200	1887200
Q96BJ3;Q96BJ3-3	Q96BJ3;Q96BJ3-3	Axin interactor, dorsalization-associated protein	AIDA	3	3	14.1	14.1	14.1	35.023	306	306;224	0	7.3817	3808900	2706700	2265500	2662900	3553000	3179200	2670100	2390100	2757800	3005800	3107000	3428300	2265300	3601100	3063800
Q5T1B0-2;Q5T1B0	Q5T1B0-2;Q5T1B0	Axonemal dynein light chain domain-containing protein 1	AXDND1	1	1	6.1	6.1	6.1	52.379	443	443;1012	1	-2	0	0	0	0	0	0	0	0	0	0	0	0	0	0	1196900
Q9NR09	Q9NR09	Baculoviral IAP repeat-containing protein 6	BIRC6	18	18	7.4	7.4	7.4	530.25	4857	4857	0	25.086	4506000	6832900	7735500	7070400	7799300	7452200	6977700	7197500	7480800	8929400	7759700	7208900	7730400	8496300	9907700
O95816;O95816-2	O95816;O95816-2	BAG family molecular chaperone regulator 2	BAG2	7	7	36	36	36	23.772	211	211;178	0	17.529	23828000	25073000	26273000	18676000	22965000	25375000	22846000	27253000	29598000	14976000	20444000	17941000	16472000	18290000	20377000
O95817	O95817	BAG family molecular chaperone regulator 3	BAG3	19	19	60.3	60.3	60.3	61.594	575	575	0	31.606	39733000	28219000	25020000	30839000	16363000	18203000	40208000	30312000	38583000	29238000	17625000	17723000	30515000	18799000	23368000
O95429-2;O95429	O95429-2;O95429	BAG family molecular chaperone regulator 4	BAG4	3	3	10	10	10	45.409	421	421;457	0	9.9558	1871400	1778200	1711600	2396700	2379800	1982300	1652400	2124200	2080100	1791600	2152700	2535200	1892400	1939700	2074700
Q9UL15;Q9UL15-2	Q9UL15;Q9UL15-2	BAG family molecular chaperone regulator 5	BAG5	8	8	28.4	28.4	28.4	51.199	447	447;488	0	18.679	5304700	5149800	4972900	5593700	5097500	3425000	5554500	7120800	8265000	4234800	6385100	4616000	3207600	5115000	7230100
Q9H4G0;Q9H4G0-3	Q9H4G0;Q9H4G0-3	Band 4.1-like protein 1	EPB41L1	5	1	10.3	3.9	3.9	98.502	881	881;772	0	14.448	0	1376700	0	837830	0	881810	0	0	0	1637500	0	0	1217400	0	0
Q9H4G0-2	Q9H4G0-2	Band 4.1-like protein 1	EPB41L1	5	1	9	7.4	1.7	87.644	779	779	0	9.2232	0	0	2936200	2695500	1667200	1255700	0	0	1303900	3030500	1050200	1658700	2667900	1514500	1619200
O43491;O43491-3;O43491-2	O43491;O43491-3;O43491-2	Band 4.1-like protein 2	EPB41L2	35	6	46.7	46.7	9.5	112.59	1005	1005;747;673	0	115.56	87248000	80491000	99736000	106840000	111700000	99781000	93242000	79712000	81420000	104690000	107780000	111950000	106260000	111210000	110810000
O43491-4	O43491-4	Band 4.1-like protein 2	EPB41L2	30	1	45.3	1.4	1.4	95.541	852	852	0	3.4706	4132300	3737900	4445600	4295900	5325500	3879200	5300100	4388300	3765000	4358900	3247000	3129100	3945500	4558600	5116200
Q9HCM4-2;Q9HCM4-4;Q9HCM4-3;Q9HCM4;Q9H329-2	Q9HCM4-2;Q9HCM4-4;Q9HCM4-3;Q9HCM4	Band 4.1-like protein 5	EPB41L5	6	5	19	19	17.4	57.885	505	505;687;732;733;518	0	4.2688	1599800	1581500	0	0	1623600	2138300	0	1722400	1766300	2238800	1661300	1795000	1925000	1405100	2072800
O75531	O75531	Barrier-to-autointegration factor;Barrier-to-autointegration factor, N-terminally processed	BANF1	8	8	67.4	67.4	67.4	10.058	89	89	0	10.367	29004000	32173000	31208000	27812000	40751000	30716000	54931000	94784000	51249000	44713000	47103000	40273000	26205000	31720000	40280000
P50895	P50895	Basal cell adhesion molecule	BCAM	2	2	4.9	4.9	4.9	67.404	628	628	0	4.0374	0	0	0	1046600	1427600	1436800	0	0	0	0	1502200	1578800	0	0	1378200
Q7L1Q6;Q7L1Q6-4;Q7L1Q6-3;Q7L1Q6-2	Q7L1Q6;Q7L1Q6-4;Q7L1Q6-3;Q7L1Q6-2	Basic leucine zipper and W2 domain-containing protein 1	BZW1	20	19	53.5	53.5	51.8	48.043	419	419;423;451;353	0	68.903	152320000	155960000	148590000	105850000	114460000	88715000	175810000	192890000	176650000	82053000	93727000	69794000	84306000	94798000	109220000
Q9Y6E2;Q9Y6E2-2	Q9Y6E2	Basic leucine zipper and W2 domain-containing protein 2	BZW2	17	16	40.8	39.1	39.1	48.162	419	419;201	0	25.871	42849000	43035000	29926000	34394000	39812000	39005000	46680000	47458000	51089000	30558000	33989000	30876000	27655000	41577000	38843000
P35613-4;P35613-2;P35613;P35613-3	P35613-4;P35613-2;P35613;P35613-3	Basigin	BSG	10	10	64.4	64.4	64.4	22.764	205	205;269;385;176	0	37.39	185120000	240450000	253380000	258030000	248020000	269710000	166490000	173690000	180520000	199720000	212050000	253670000	250000000	208440000	191500000
P55061;P55061-2	P55061;P55061-2	Bax inhibitor 1	TMBIM6	1	1	3.4	3.4	3.4	26.537	237	237;295	0.0072741	1.2878	552880	843750	502380	0	561520	730640	320990	521360	491050	345480	1066500	1339800	332550	674640	403640
Q4VC05;Q4VC05-2	Q4VC05;Q4VC05-2	B-cell CLL/lymphoma 7 protein family member A	BCL7A	1	1	12.9	12.9	12.9	22.81	210	210;231	0.00042918	2.5954	0	0	1782600	0	0	0	0	0	1643400	0	0	0	0	0	1144500
Q8WUZ0;Q8WUZ0-2	Q8WUZ0;Q8WUZ0-2	B-cell CLL/lymphoma 7 protein family member C	BCL7C	5	5	51.2	51.2	51.2	23.468	217	217;242	0	15.816	3028400	3726000	2283500	2537400	7438600	5324700	4671200	5150800	4032400	4655400	3991500	5307100	3123300	4882800	3774200
Q86UU0-3;Q86UU0-4;Q86UU0-2;Q86UU0	Q86UU0-3;Q86UU0-4;Q86UU0-2;Q86UU0	B-cell CLL/lymphoma 9-like protein	BCL9L	3	3	4	4	4	145.9	1395	1395;1453;1494;1499	0	6.6589	1690200	1898900	2924600	2883500	1583300	1326500	2550400	1988600	2085800	2008700	1804300	2135000	2648400	1788300	1516500
O95999	O95999	B-cell lymphoma/leukemia 10	BCL10	6	6	40.8	40.8	40.8	26.251	233	233	0	9.691	5582900	3146400	4457200	4587900	3454500	3053800	2322000	2753500	1561500	3196800	4227300	2955000	7153100	5561000	3486900
Q9UHQ4;Q9UHQ4-2	Q9UHQ4;Q9UHQ4-2	B-cell receptor-associated protein 29	BCAP29	2	2	8.3	8.3	8.3	28.32	241	241;348	0	4.3477	288510	0	0	0	0	0	273140	287020	306040	0	0	0	0	0	0
P51572;P51572-2	P51572;P51572-2	B-cell receptor-associated protein 31	BCAP31	8	8	26.8	26.8	26.8	27.991	246	246;313	0	18.024	53273000	64461000	97431000	52405000	80765000	27760000	75593000	80014000	73229000	46160000	47246000	26808000	25937000	35305000	54591000
Q9NYF8-2;Q9NYF8;Q9NYF8-3;Q9NYF8-4	Q9NYF8-2;Q9NYF8;Q9NYF8-3;Q9NYF8-4	Bcl-2-associated transcription factor 1	BCLAF1	16	15	22.2	21	21	105.95	918	918;920;869;747	0	38.888	45051000	50569000	59805000	43461000	55506000	47414000	41124000	43688000	46790000	31691000	43815000	41550000	39648000	44469000	44703000
Q07817-2;Q07817-3;Q07817	Q07817-2;Q07817-3;Q07817	Bcl-2-like protein 1	BCL2L1	2	2	11.2	11.2	11.2	18.894	170	170;227;233	0.00081616	1.9453	2983000	1170000	1256700	1493000	1707700	1160600	2657500	2657600	775320	1783500	0	1441100	1623800	1424300	1215500
Q9HB09-3;Q9HB09	Q9HB09-3;Q9HB09	Bcl-2-like protein 12	BCL2L12	2	2	6.9	6.9	6.9	36.665	333	333;334	0.0025565	1.6184	1732400	1946900	2207000	1956500	1964400	3210400	1563100	0	0	0	2252400	3021900	3117300	2697400	2802800
Q9BXK5;Q9BXK5-2;Q9BXK5-4	Q9BXK5;Q9BXK5-2;Q9BXK5-4	Bcl-2-like protein 13	BCL2L13	10	10	38.1	38.1	38.1	52.723	485	485;201;323	0	19.625	11549000	11855000	14425000	10506000	13591000	14293000	14271000	7406700	8494400	14261000	18610000	15517000	13337000	12721000	16291000
Q8N1D0	Q8N1D0	Beckwith-Wiedemann syndrome chromosomal region 1 candidate gene B protein	SLC22A18AS	1	1	7.9	7.9	7.9	27.061	253	253	1	-2	2731000	2989500	2141300	0	2815700	1717700	0	0	2093300	1933900	877540	1853200	2043700	1676700	0
Q14457	Q14457	Beclin-1	BECN1	3	3	10	10	10	51.896	450	450	0	3.9765	859400	1052500	1040500	1167000	0	915940	1109100	911100	1150400	791890	876080	911920	1081100	918530	1072000
Q9NYM9	Q9NYM9	BET1-like protein	BET1L	1	1	18.9	18.9	18.9	12.388	111	111	0	6.7039	595760	559500	437460	0	0	0	1345500	1815200	616800	0	0	0	0	0	0
Q13425;Q13425-2	Q13425	Beta-2-syntrophin	SNTB2	4	4	9.3	9.3	9.3	57.949	540	540;267	0.00061805	2.0713	1651700	1107500	0	0	1159200	1262700	1682000	1090700	1239700	2500600	1006400	1640600	1148100	1484700	0
Q562R1	Q562R1	Beta-actin-like protein 2	ACTBL2	7	3	26.1	15.2	15.2	42.003	376	376	0.00042827	2.5453	943790000	771240000	817110000	754020000	867810000	884940000	749200000	748770000	1012700000	964550000	752510000	969190000	838930000	721900000	2337600
P25098	P25098	Beta-adrenergic receptor kinase 1	ADRBK1	7	3	13.5	13.5	6.4	79.573	689	689	0	15.184	4733900	1886400	1620100	2634500	2580100	1985300	2641800	1017800	2421000	1664000	2215700	2696300	2995200	1589600	2769700
P49407-2;P49407	P49407-2;P49407	Beta-arrestin-1	ARRB1	5	5	20.7	20.7	20.7	46.308	410	410;418	0	8.3468	5303300	6430000	7447200	6781700	6321200	6234700	4471000	5283500	4555400	10518000	6478300	10601000	7502000	8736800	10890000
P32121;P32121-3;P32121-4;P32121-5;P32121-2	P32121;P32121-3;P32121-4;P32121-5;P32121-2	Beta-arrestin-2	ARRB2	5	5	15.6	15.6	15.6	46.105	409	409;421;430;394;406	0	5.027	1251500	2359100	2665100	2341200	2022100	1562700	2651300	2993800	2969000	2649900	1776700	2858600	2282400	2672200	2394000
Q9NSA3	Q9NSA3	Beta-catenin-interacting protein 1	CTNNBIP1	1	1	17.3	17.3	17.3	9.1703	81	81	0.00042301	2.3827	939760	836280	881530	1852300	1303500	0	0	0	0	1214500	0	0	1140700	819120	1022400
Q8WYA6-4;Q8WYA6;Q8WYA6-3;Q8WYA6-2	Q8WYA6-4;Q8WYA6;Q8WYA6-3;Q8WYA6-2	Beta-catenin-like protein 1	CTNNBL1	10	10	20.5	20.5	20.5	61.97	536	536;563;311;376	0	63.153	10540000	8536700	10072000	9290400	11040000	7126300	13031000	9985000	9547600	10330000	11694000	12692000	8799500	9963600	11939000
P42025	P42025	Beta-centractin	ACTR1B	10	2	34.6	10.1	10.1	42.293	376	376	0	6.6582	4482700	4646800	3558900	3447000	4528800	4652800	2306100	2659400	2879900	5525800	3809100	5475200	4141500	4595400	4025700
P13929-3;P13929-2;P13929	P13929-3;P13929-2;P13929	Beta-enolase	ENO3	5	1	19.2	3.6	3.6	42.248	391	391;406;434	1	-2	0	0	0	0	0	0	0	0	0	0	0	0	0	0	0
P16278-3;P16278;P16278-2;Q6UWU2-2;Q6UWU2	P16278-3;P16278;P16278-2	Beta-galactosidase	GLB1	8	8	16.7	16.7	16.7	72.75	647	647;677;546;564;654	0	12.356	1884100	3254400	4382300	4384700	4475200	4041500	2409000	2111100	2594700	6891800	6045000	7675200	3828300	5171100	4404000
P08236-3;P08236-2;P08236	P08236-3;P08236-2;P08236	Beta-glucuronidase	GUSB	4	4	16.6	16.6	16.6	58.345	505	505;600;651	0	5.2809	4043000	5693900	0	5437600	3462500	5271700	3926600	4643000	4248100	3954200	6123900	6715700	4128600	4389600	4824000
P06865	P06865	Beta-hexosaminidase subunit alpha	HEXA	4	4	8.5	8.5	8.5	60.702	529	529	0	7.8048	1576400	2186000	1636700	1825400	1753500	2788500	938770	1249600	1253100	2000500	2131400	2186000	1963500	1907800	1460500
P07686	P07686	Beta-hexosaminidase subunit beta;Beta-hexosaminidase subunit beta chain B;Beta-hexosaminidase subunit beta chain A	HEXB	13	13	27.3	27.3	27.3	63.111	556	556	0	35.562	46958000	38998000	48882000	54816000	44781000	37450000	35420000	25613000	24227000	55422000	47638000	43843000	55058000	43669000	48953000
Q53H82	Q53H82	Beta-lactamase-like protein 2	LACTB2	12	12	48.3	48.3	48.3	32.805	288	288	0	29.136	12956000	20256000	16719000	19314000	21601000	22411000	16672000	18598000	20613000	19860000	23187000	24438000	19852000	26893000	23093000
P55957;P55957-2;P55957-4;P55957-3	P55957;P55957-2	BH3-interacting domain death agonist;BH3-interacting domain death agonist p15;BH3-interacting domain death agonist p13;BH3-interacting domain death agonist p11	BID	5	5	42.1	42.1	42.1	21.994	195	195;241;99;137	0	26.587	24573000	20219000	26461000	17077000	21158000	16047000	31066000	22434000	20801000	16869000	15786000	11727000	15616000	13473000	32468000
Q6ZP65-2;Q6ZP65	Q6ZP65-2;Q6ZP65	Bicaudal D-related protein 1	CCDC64	1	1	7	7	7	30.942	270	270;573	1	-2	0	629050	0	0	0	0	0	0	0	0	0	0	0	0	0
O43252	O43252	Bifunctional 3-phosphoadenosine 5-phosphosulfate synthase 1;Sulfate adenylyltransferase;Adenylyl-sulfate kinase	PAPSS1	20	19	45.2	45.2	42.9	70.832	624	624	0	46.787	37907000	43970000	54897000	40836000	62619000	65792000	54471000	54649000	56688000	45939000	71630000	74066000	56397000	79010000	69900000
O95340;O95340-2	O95340;O95340-2	Bifunctional 3-phosphoadenosine 5-phosphosulfate synthase 2;Sulfate adenylyltransferase;Adenylyl-sulfate kinase	PAPSS2	10	9	22.3	20	20	69.5	614	614;619	0	15.585	9938800	10857000	15888000	19593000	15861000	18880000	8357400	9804200	7130500	17133000	11713000	15066000	16251000	13605000	15591000
Q6NYC1-2;Q6NYC1;Q6NYC1-3	Q6NYC1-2;Q6NYC1;Q6NYC1-3	Bifunctional arginine demethylase and lysyl-hydroxylase JMJD6	JMJD6	10	10	41.7	41.7	41.7	43.109	372	372;403;414	0	17.603	12523000	13317000	8337500	9997000	7884200	8554400	13688000	13394000	14618000	12396000	8958300	9536400	12496000	9418300	9407800
Q3LXA3;Q3LXA3-2	Q3LXA3;Q3LXA3-2	Bifunctional ATP-dependent dihydroxyacetone kinase/FAD-AMP lyase (cyclizing);ATP-dependent dihydroxyacetone kinase;FAD-AMP lyase (cyclizing)	DAK	18	18	49.9	49.9	49.9	58.946	575	575;534	0	62.041	32212000	38250000	35220000	49997000	66094000	65971000	29020000	43311000	40766000	49147000	79726000	71812000	38980000	65588000	60456000
Q13057;Q13057-2	Q13057;Q13057-2	Bifunctional coenzyme A synthase;Phosphopantetheine adenylyltransferase;Dephospho-CoA kinase	COASY	8	8	27.5	27.5	27.5	62.328	564	564;593	0	15.904	13777000	8658400	8936900	14689000	10364000	9706100	12887000	9245400	12487000	16918000	10744000	12264000	15396000	8849500	12517000
P34913-3;P34913-2;P34913	P34913-3;P34913-2;P34913	Bifunctional epoxide hydrolase 2;Cytosolic epoxide hydrolase 2;Lipid-phosphate phosphatase	EPHX2	3	3	14.3	14.3	14.3	55.625	489	489;502;555	0	8.531	1046800	911460	979890	2085500	1398500	2349900	0	0	0	1562000	1788700	1862000	1040900	1894600	1356100
P07814	P07814	Bifunctional glutamate/proline--tRNA ligase;Glutamate--tRNA ligase;Proline--tRNA ligase	EPRS	65	64	54.2	54.2	53.6	170.59	1512	1512	0	167.7	289340000	402570000	397410000	377350000	392530000	368380000	319370000	323670000	322190000	349800000	344370000	378110000	366520000	371440000	351700000
Q8IUF8-4;Q8IUF8;Q8IUF8-2;Q8IUF8-3	Q8IUF8-4;Q8IUF8;Q8IUF8-2	Bifunctional lysine-specific demethylase and histidyl-hydroxylase MINA	MINA	6	6	19	19	19	52.672	464	464;465;280;211	0	19.031	14864000	16065000	13111000	15214000	10733000	13329000	20832000	14732000	17651000	10433000	13849000	10762000	12875000	14396000	15356000
P13995;P13995-2	P13995;P13995-2	Bifunctional methylenetetrahydrofolate dehydrogenase/cyclohydrolase, mitochondrial;NAD-dependent methylenetetrahydrofolate dehydrogenase;Methenyltetrahydrofolate cyclohydrolase	MTHFD2	9	9	36.3	36.3	36.3	37.895	350	350;248	0	110.1	47096000	67056000	71061000	48115000	44069000	40293000	56150000	57384000	65994000	45918000	57589000	54423000	43690000	49862000	47073000
Q96T60;Q96T60-2	Q96T60;Q96T60-2	Bifunctional polynucleotide phosphatase/kinase;Polynucleotide 3-phosphatase;Polynucleotide 5-hydroxyl-kinase	PNKP	4	4	10.9	10.9	10.9	57.076	521	521;482	0	4.0969	2062900	3135400	4581100	3583300	4538400	5256300	2272100	2313200	2689400	3306400	4889100	5222100	2990400	4777500	5757700
P31939;P31939-2	P31939;P31939-2	Bifunctional purine biosynthesis protein PURH;Phosphoribosylaminoimidazolecarboxamide formyltransferase;IMP cyclohydrolase	ATIC	36	36	80.2	80.2	80.2	64.615	592	592;591	0	128.66	263110000	253800000	231580000	259020000	286450000	296300000	240730000	238110000	244070000	267530000	273000000	269680000	293130000	277540000	266350000
Q9Y223-5;Q9Y223-3;Q9Y223;Q9Y223-2;Q9Y223-4	Q9Y223-5;Q9Y223-3;Q9Y223;Q9Y223-2;Q9Y223-4	Bifunctional UDP-N-acetylglucosamine 2-epimerase/N-acetylmannosamine kinase;UDP-N-acetylglucosamine 2-epimerase (hydrolyzing);N-acetylmannosamine kinase	GNE	4	4	11.8	11.8	11.8	66.784	612	612;717;722;753;648	0	4.8913	1138500	1550500	0	1677600	1201600	0	0	954070	0	2521500	1667100	1207500	2754500	1427100	1656800
P53004	P53004	Biliverdin reductase A	BLVRA	9	9	35.1	35.1	35.1	33.428	296	296	0	30.368	24596000	18129000	16486000	22420000	18675000	29579000	15676000	12708000	17596000	26355000	19693000	23521000	25524000	18682000	20399000
Q6QNY1;Q6QNY1-2	Q6QNY1;Q6QNY1-2	Biogenesis of lysosome-related organelles complex 1 subunit 2	BLOC1S2	2	2	33.1	33.1	33.1	15.961	142	142;99	0	4.1713	1835500	2081800	1796100	1606100	2055800	1766200	1541100	2388800	0	1811000	2082600	2505800	1424500	1859000	1866600
Q6QNY0	Q6QNY0	Biogenesis of lysosome-related organelles complex 1 subunit 3	BLOC1S3	1	1	9.4	9.4	9.4	21.255	202	202	0	4.6561	506600	882920	1100900	0	1340100	0	0	0	877600	1041400	1410000	897200	0	0	1122700
Q8NFC6	Q8NFC6	Biorientation of chromosomes in cell division protein 1-like 1	BOD1L1	6	6	3.5	3.5	3.5	330.46	3051	3051	0	8.3932	2406600	4768800	3896600	2813700	5466300	3177200	2394800	2741800	2412200	3625700	5009200	5154600	4489000	4425900	4788400
Q9Y6X5	Q9Y6X5	Bis(5-adenosyl)-triphosphatase ENPP4	ENPP4	3	3	4.6	4.6	4.6	51.641	453	453	0.00022012	2.909	1053000	796650	1140800	0	1162700	1304700	0	0	752120	1627700	1528700	1793800	1122000	1566900	1429500
P50583	P50583	Bis(5-nucleosyl)-tetraphosphatase [asymmetrical]	NUDT2	3	3	19.7	19.7	19.7	16.829	147	147	0	4.9582	2201000	0	1764400	0	1491100	921850	2592100	1136500	1147500	0	1429200	0	726620	0	0
Q13867	Q13867	Bleomycin hydrolase	BLMH	9	9	28.1	28.1	28.1	52.562	455	455	0	31.409	26189000	31378000	31563000	31663000	31647000	30484000	24100000	28325000	27367000	32398000	27090000	27959000	30881000	30275000	28807000
P54132	P54132	Bloom syndrome protein	BLM	5	5	5.4	5.4	5.4	159	1417	1417	0	5.3799	13454000	12682000	14577000	10563000	9566600	11679000	0	11964000	12586000	12661000	11123000	12986000	10112000	13434000	11038000
Q76B58-2;Q76B58	Q76B58-2;Q76B58	BMP/retinoic acid-inducible neural-specific protein 3	BRINP3	1	1	2	2	2	76.298	664	664;766	1	-2	996650	632320	687880	881290	1184100	869970	1092200	1111000	1226800	534070	0	915040	0	644390	1056200
Q9NSY1-2;Q9NSY1-3;Q9NSY1	Q9NSY1-2;Q9NSY1-3;Q9NSY1	BMP-2-inducible protein kinase	BMP2K	3	3	8.3	8.3	8.3	73.837	662	662;677;1161	1	-2	0	0	0	0	0	0	1087100	0	0	0	0	0	0	0	0
Q9Y3E2	Q9Y3E2	BolA-like protein 1	BOLA1	1	1	9.5	9.5	9.5	14.289	137	137	0.00022065	2.9289	1094300	653550	1104000	0	880150	0	0	1110200	1346500	749960	975360	1410700	0	0	1146100
Q9H3K6;Q9H3K6-2	Q9H3K6;Q9H3K6-2	BolA-like protein 2	BOLA2	4	4	61.6	61.6	61.6	10.116	86	86;58	0	9.3976	29122000	38308000	37303000	22085000	30842000	29198000	33886000	38884000	37023000	23717000	29283000	25150000	16227000	18545000	24656000
Q53HL2	Q53HL2	Borealin	CDCA8	4	4	18.9	18.9	18.9	31.323	280	280	0	4.888	2692100	3527500	2100200	1395000	1518500	1079600	2211000	3593300	4084800	1888000	1521600	1460200	1537200	1511100	1717800
Q9NWK9-2;Q9NWK9	Q9NWK9-2;Q9NWK9	Box C/D snoRNA protein 1	ZNHIT6	2	2	10.4	10.4	10.4	49.486	431	431;470	0	4.7679	1982400	1398100	1087800	728920	840450	763010	1182700	1702700	1826300	0	1177500	705490	957250	1220800	1426600
Q9BUH8	Q9BUH8	Brain-enriched guanylate kinase-associated protein	BEGAIN	1	1	2.9	2.9	2.9	64.802	593	593	1	-2	0	0	0	0	0	0	0	0	0	0	0	0	0	0	7569400
Q9UQB8-3;Q9UQB8-5;Q9UQB8-4;Q9UQB8-6;Q9UQB8-2;Q9UQB8	Q9UQB8-3;Q9UQB8-5;Q9UQB8-4;Q9UQB8-6;Q9UQB8-2;Q9UQB8	Brain-specific angiogenesis inhibitor 1-associated protein 2	BAIAP2	21	21	54.1	54.1	54.1	56.625	512	512;520;521;522;534;552	0	54.544	41135000	41957000	44028000	38314000	32319000	28231000	46445000	49879000	53034000	48857000	29047000	32244000	45236000	34178000	32271000
Q9UHR4	Q9UHR4	Brain-specific angiogenesis inhibitor 1-associated protein 2-like protein 1	BAIAP2L1	12	12	37.6	37.6	37.6	56.882	511	511	0	24.907	8693800	15627000	14343000	13653000	10539000	10562000	11229000	16736000	16417000	10434000	12338000	12943000	10551000	13231000	10479000
O15382;O15382-2	O15382;O15382-2	Branched-chain-amino-acid aminotransferase, mitochondrial	BCAT2	8	8	27	27	27	44.287	392	392;300	0	19.274	5396100	5704300	5872000	5423300	5728100	8412100	4928700	4206800	5998500	7099100	8439000	8152300	5588600	6284500	7815300
Q9NXR7-4;Q9NXR7-3;Q9NXR7;Q9NXR7-1	Q9NXR7-4;Q9NXR7-3;Q9NXR7;Q9NXR7-1	BRCA1-A complex subunit BRE	BRE	3	3	10.1	10.1	10.1	42.697	376	376;379;383;415	0.0072797	1.2952	0	0	0	0	0	0	0	3967500	0	0	4346700	3876500	0	4927100	0
Q6PJG6;Q6PJG6-3;Q6PJG6-2	Q6PJG6	BRCA1-associated ATM activator 1	BRAT1	10	9	18.4	18.4	17.7	88.118	821	821;291;286	0	20.69	6141300	4687200	4546100	4253100	6281700	3044500	6821900	8043300	6975800	3772200	3442900	3655300	3038000	5971200	4616600
Q7Z569-2;Q7Z569	Q7Z569-2;Q7Z569	BRCA1-associated protein	BRAP	3	3	9.2	9.2	9.2	47.852	413	413;592	0	4.8061	501750	1026900	1049400	652560	757650	572730	428110	808260	802390	681110	675720	812180	767930	754510	665260
Q9P287;Q9P287-3;Q9P287-4	Q9P287;Q9P287-3;Q9P287-4	BRCA2 and CDKN1A-interacting protein	BCCIP	14	4	58	58	16.2	35.979	314	314;292;292	0	60.127	97816000	91833000	89903000	66083000	88917000	85621000	74147000	87122000	82441000	71776000	76841000	83301000	83073000	75718000	84929000
Q9P287-2	Q9P287-2	BRCA2 and CDKN1A-interacting protein	BCCIP	11	1	43.8	3.1	3.1	36.214	322	322	1	-2	0	0	0	0	0	0	0	0	0	0	0	0	0	0	708790
P11274-2;P11274	P11274-2;P11274	Breakpoint cluster region protein	BCR	1	1	2.2	2.2	2.2	137.73	1227	1227;1271	0.0074556	1.2761	0	0	0	550580	632800	0	0	0	0	0	0	0	0	0	0
P56945-4;P56945-5;P56945-8;P56945;P56945-7;P56945-3;P56945-2;P56945-6	P56945-4;P56945-5;P56945-8;P56945;P56945-7;P56945-3;P56945-2;P56945-6	Breast cancer anti-estrogen resistance protein 1	BCAR1	4	4	9.8	9.8	9.8	77.73	722	722;868;870;870;888;888;888;916	0	6.6442	0	1008900	1332100	0	583700	0	657720	825480	0	0	821890	749860	955340	742590	879340
Q9H6U6-2;Q9H6U6-7;Q9H6U6;Q9H6U6-3;Q9H6U6-8;Q9H6U6-6	Q9H6U6-2;Q9H6U6-7;Q9H6U6;Q9H6U6-3;Q9H6U6-8;Q9H6U6-6	Breast carcinoma-amplified sequence 3	BCAS3	4	4	7.7	7.7	7.7	99.68	913	913;928;928;935;950;684	0	5.2286	900090	1306300	0	2177300	1757100	1644400	0	1691800	0	2367100	2381600	2077100	3077000	1893200	1752500
Q9Y6D6	Q9Y6D6	Brefeldin A-inhibited guanine nucleotide-exchange protein 1	ARFGEF1	4	4	3.2	3.2	3.2	208.76	1849	1849	0.00043601	2.811	1113200	1353400	1691300	0	1138400	2155000	1097700	0	1320600	778670	1156800	1146400	977940	1465800	0
Q9Y6D5	Q9Y6D5	Brefeldin A-inhibited guanine nucleotide-exchange protein 2	ARFGEF2	13	13	10	10	10	202.04	1785	1785	0	10.885	0	5517700	7631200	0	4809700	4893300	0	4469200	0	2161800	2804000	3633800	0	3600800	5329400
Q8WY22;REV__Q96PE2	Q8WY22	BRI3-binding protein	BRI3BP	3	3	17.1	17.1	17.1	27.835	251	251;2063	0	8.2455	7450500	11603000	13714000	11521000	10930000	4433400	13972000	15024000	14647000	13040000	7138000	4628100	8292400	5757600	8610500
Q9NQY0;Q9NQY0-2	Q9NQY0;Q9NQY0-2	Bridging integrator 3	BIN3	5	5	26.9	26.9	26.9	29.665	253	253;199	0	9.1591	4999300	4116100	4805800	4486900	3978100	2930700	5022800	4594500	3871100	4710400	3553300	3228000	5135800	3271700	4071200
Q9NWV8;Q9NWV8-3	Q9NWV8;Q9NWV8-3	BRISC and BRCA1-A complex member 1	BABAM1	4	4	21.9	21.9	21.9	36.56	329	329;171	0	14.371	4894200	5716500	8629000	6665200	6957200	4616500	4238700	4592100	4535000	5400400	4346900	4786200	5054500	4911700	4594000
Q15018	Q15018	BRISC complex subunit Abro1	FAM175B	6	6	21.9	21.9	21.9	46.9	415	415	0	4.9583	3716400	3138400	2362900	3637500	0	0	2469700	3074200	3657200	0	1659000	3806500	2675200	4344800	3608500
Q5VW32-2;Q5VW32	Q5VW32-2;Q5VW32	BRO1 domain-containing protein BROX	BROX	7	7	36.4	36.4	36.4	42.871	379	379;411	0	19.39	6281500	8576100	9226700	7804500	11352000	10796000	10944000	7437500	9689200	8530300	14759000	10829000	8903300	11054000	12894000
Q9NRL2-2;Q9NRL2	Q9NRL2-2;Q9NRL2	Bromodomain adjacent to zinc finger domain protein 1A	BAZ1A	13	13	11.8	11.8	11.8	175.38	1524	1524;1556	0	14.261	4320200	3659500	4163600	2772400	2141100	2503500	4363000	9533900	4544600	0	2247000	1949600	2229400	2924800	2222800
Q9UIF9-2;Q9UIF9-3;Q9UIF9	Q9UIF9-2;Q9UIF9-3;Q9UIF9	Bromodomain adjacent to zinc finger domain protein 2A	BAZ2A	11	11	11.8	11.8	11.8	208.39	1878	1878;1901;1905	0	20.954	5751500	5144800	6016500	4883900	5604400	4889100	5108000	6121200	5769600	5044900	4262700	4717300	6385500	4845100	7707500
Q9UIF8-4;Q9UIF8-2;Q9UIF8-5;Q9UIF8-3;Q9UIF8	Q9UIF8-4;Q9UIF8-2;Q9UIF8-5;Q9UIF8-3;Q9UIF8	Bromodomain adjacent to zinc finger domain protein 2B	BAZ2B	1	1	0.9	0.9	0.9	220.71	1972	1972;2068;2132;2134;2168	1	-2	0	0	0	0	0	0	0	0	0	0	0	0	0	0	0
Q6RI45-3;Q6RI45-4;Q6RI45-2;Q6RI45	Q6RI45-3;Q6RI45-4;Q6RI45-2;Q6RI45	Bromodomain and WD repeat-containing protein 3	BRWD3	1	1	1.3	1.3	1.3	158.53	1398	1398;1472;1631;1802	1	-2	0	0	0	0	0	0	0	0	0	0	0	0	0	0	0
P25440;P25440-2;P25440-4;P25440-3	P25440;P25440-2;P25440-4;P25440-3	Bromodomain-containing protein 2	BRD2	13	13	26.8	26.8	26.8	88.06	801	801;836;681;754	0	38.759	14690000	14810000	17590000	15446000	15309000	13729000	14617000	12590000	12942000	14038000	12458000	11029000	15804000	14209000	14841000
O60885-2;O60885-3;O60885;Q15059-2;Q15059	O60885-2;O60885-3;O60885	Bromodomain-containing protein 4	BRD4	5	5	8.9	8.9	8.9	80.462	722	722;794;1362;556;726	0	6.476	1380800	1640600	1062300	1262600	1441800	1576400	1445700	0	968490	1371500	1406000	0	1250800	1671100	1261600
Q9NPI1;Q9NPI1-2	Q9NPI1;Q9NPI1-2	Bromodomain-containing protein 7	BRD7	6	6	16.4	16.4	16.4	74.138	651	651;652	0	10.121	2917600	2936600	4790400	3592700	4706800	4284400	2943600	6256800	6901300	4747700	5412100	2978900	2928300	6063600	4497100
Q9H0E9-4;Q9H0E9-2;Q9H0E9	Q9H0E9-4;Q9H0E9-2;Q9H0E9	Bromodomain-containing protein 8	BRD8	1	1	1.5	1.5	1.5	94.296	866	866;951;1235	0.0072839	1.2991	958980	810210	0	776000	705510	966850	0	920140	1069700	877970	1002400	958350	895820	825200	778270
Q9NW68-5;Q9NW68-2;Q9NW68;Q9NW68-7;Q9NW68-3	Q9NW68-5;Q9NW68-2;Q9NW68;Q9NW68-7;Q9NW68-3	BSD domain-containing protein 1	BSDC1	1	1	11	11	11	18.901	173	173;428;430;447;474	0	3.4485	0	573950	620820	587720	629260	579200	512530	0	0	626260	703150	676620	651080	716970	687920
Q9H3F6	Q9H3F6	BTB/POZ domain-containing adapter for CUL3-mediated RhoA degradation protein 3	KCTD10	1	1	4.2	4.2	4.2	35.432	313	313	0.00041982	2.2833	0	0	0	812520	0	0	0	0	0	0	0	0	0	0	0
Q9NXV2;Q14681	Q9NXV2	BTB/POZ domain-containing protein KCTD5	KCTD5	5	5	41	41	41	26.092	234	234;263	0	7.4234	5926900	4995300	3888800	3557400	4114800	3339100	5694100	8940800	7078700	3895800	3687300	4250300	4069700	5455300	5079800
O43670-2;O43670;O43670-4;O43670-3	O43670-2;O43670;O43670-4	BUB3-interacting and GLEBS motif-containing protein ZNF207	ZNF207	6	6	19	19	19	49.692	463	463;478;494;395	0	11.369	28331000	18276000	33043000	22027000	21286000	18676000	20958000	19091000	22057000	15018000	23619000	18146000	14338000	19353000	18164000
Q13895	Q13895	Bystin	BYSL	15	15	46.2	46.2	46.2	49.601	437	437	0	26.263	23821000	24851000	26086000	26358000	24620000	22469000	29448000	29758000	39331000	27633000	27928000	29404000	27209000	25380000	23561000
P11586	P11586	C-1-tetrahydrofolate synthase, cytoplasmic;Methylenetetrahydrofolate dehydrogenase;Methenyltetrahydrofolate cyclohydrolase;Formyltetrahydrofolate synthetase;C-1-tetrahydrofolate synthase, cytoplasmic, N-terminally processed	MTHFD1	47	46	65.3	65.3	64.6	101.56	935	935	0	156.83	154410000	348710000	358550000	189810000	411830000	418750000	158680000	347930000	316880000	181920000	373050000	352740000	174440000	392920000	370310000
Q9Y426-3;Q9Y426;Q9Y426-2	Q9Y426-3;Q9Y426;Q9Y426-2	C2 domain-containing protein 2	C2CD2	4	4	10.4	10.4	10.4	75.016	691	691;696;541	0	9.8668	904600	1113000	1334500	2714400	1507100	2512200	0	0	1384300	2341600	1806300	2359600	2420000	0	2092400
O14523;O14523-2	O14523;O14523-2	C2 domain-containing protein 2-like	C2CD2L	1	1	3	3	3	76.18	706	706;707	0.00043197	2.6904	0	846880	0	1031800	528580	0	0	915010	0	0	482610	0	1102100	0	0
Q86YS7;Q86YS7-2;Q86YS7-3;Q86YS7-4;Q86YS7-5	Q86YS7;Q86YS7-2;Q86YS7-3;Q86YS7-4;Q86YS7-5	C2 domain-containing protein 5	C2CD5	5	5	10.6	10.6	10.6	110.45	1000	1000;1042;1051;1053;1054	0.0010124	1.8766	0	1272500	919600	945100	840330	904320	0	1174100	0	843830	959760	0	879840	0	794360
O75844	O75844	CAAX prenyl protease 1 homolog	ZMPSTE24	10	10	25.9	25.9	25.9	54.812	475	475	0	26.548	28961000	16794000	15437000	19908000	13128000	14207000	31891000	33218000	32692000	16416000	15456000	12474000	19976000	16616000	16518000
Q8WUQ7;Q8WUQ7-2	Q8WUQ7;Q8WUQ7-2	Cactin	CACTIN	3	3	5.5	5.5	5.5	88.701	758	758;935	0.0061598	1.3503	484700	0	649250	0	0	0	0	339190	280300	0	0	0	0	0	0
P27708	P27708	CAD protein;Glutamine-dependent carbamoyl-phosphate synthase;Aspartate carbamoyltransferase;Dihydroorotase	CAD	63	62	45.9	45.9	45.5	242.98	2225	2225	0	186.69	170710000	166750000	179800000	177280000	167050000	182450000	158620000	183140000	199070000	185890000	168080000	182840000	185940000	195360000	204060000
P12830;P12830-2	P12830;P12830-2	Cadherin-1;E-Cad/CTF1;E-Cad/CTF2;E-Cad/CTF3	CDH1	7	7	16.6	16.6	16.6	97.455	882	882;821	0	17.792	6070400	8596500	10702000	8497300	9483900	14708000	4544300	6027900	6303800	10652000	14346000	14314000	8824800	9739200	11620000
P22223;P22223-2	P22223;P22223-2	Cadherin-3	CDH3	9	9	17.9	17.9	17.9	91.417	829	829;784	0	19.342	8784000	9456600	8899600	14560000	16575000	17276000	8677000	11372000	16475000	18089000	19170000	25280000	14971000	18344000	21421000
Q99653	Q99653	Calcineurin B homologous protein 1	CHP1	5	5	37.9	37.9	37.9	22.456	195	195	0	13.275	18424000	12106000	11662000	14028000	7539400	6157600	16881000	10860000	12993000	13507000	7045600	7878300	14948000	7546900	8768300
P63098;Q96LZ3	P63098	Calcineurin subunit B type 1	PPP3R1	8	8	62.4	62.4	62.4	19.3	170	170;170	0	36.836	18263000	23926000	17927000	20978000	25507000	24343000	13259000	22433000	16276000	17607000	18281000	16278000	19345000	20401000	14975000
Q9Y6J0-2;Q9Y6J0	Q9Y6J0-2;Q9Y6J0	Calcineurin-binding protein cabin-1	CABIN1	1	1	0.9	0.9	0.9	237.57	2141	2141;2220	1	-2	0	0	564460	497290	375960	0	0	563950	0	424260	482070	0	558620	0	0
Q99828;Q99828-2	Q99828;Q99828-2	Calcium and integrin-binding protein 1	CIB1	2	2	11.5	11.5	11.5	21.703	191	191;231	0.0010089	1.8386	1805500	0	0	1801300	2667700	1445400	1227300	567940	0	1138700	0	1720100	1424900	1452100	1356800
Q8IWX8	Q8IWX8	Calcium homeostasis endoplasmic reticulum protein	CHERP	12	12	24.3	24.3	24.3	103.7	916	916	0	35.169	33863000	33231000	35943000	34647000	33829000	32591000	38905000	38335000	41490000	29819000	38234000	34087000	32513000	38115000	34348000
Q8NE86-3;Q8NE86;Q8NE86-2	Q8NE86-3;Q8NE86;Q8NE86-2	Calcium uniporter protein, mitochondrial	MCU	4	4	20.2	20.2	20.2	35.158	302	302;351;330	0	4.1333	3446100	4186700	1908700	4053200	3167100	4484200	4908400	6023100	4023900	4083400	4168400	4105000	3434600	2882400	4991800
Q8IYU8	Q8IYU8	Calcium uptake protein 2, mitochondrial	MICU2	3	3	10.4	10.4	10.4	49.666	434	434	0	3.5521	3042500	2534100	2049000	1740400	2319500	1264100	2677300	1726300	1445600	2429500	1975700	0	2585000	2060300	2154800
P54750-3;P54750-8;P54750-9;P54750-2;P54750-6;P54750;P54750-7;P54750-4;P54750-5	P54750-3;P54750-8;P54750-9;P54750-2;P54750-6;P54750;P54750-7;P54750-4;P54750-5	Calcium/calmodulin-dependent 3,5-cyclic nucleotide phosphodiesterase 1A	PDE1A	2	2	5.2	5.2	5.2	57.482	501	501;511;518;519;529;535;536;545;552	1	-2	0	0	0	0	0	0	953060	0	0	0	0	564180	0	0	0
Q14123;Q14123-3	Q14123;Q14123-3	Calcium/calmodulin-dependent 3,5-cyclic nucleotide phosphodiesterase 1C	PDE1C	1	1	1.6	1.6	1.6	80.759	709	709;769	1	-2	0	0	0	0	0	0	0	0	0	0	0	0	0	0	0
Q13557-8;Q13557-12;Q13557-10;Q13557;Q13557-6;Q13557-11;Q13557-9;Q13557-5;Q13557-3;Q13557-4;Q9UQM7;Q9UQM7-2	Q13557-8;Q13557-12;Q13557-10;Q13557;Q13557-6;Q13557-11;Q13557-9;Q13557-5;Q13557-3;Q13557-4	Calcium/calmodulin-dependent protein kinase type II subunit delta	CAMK2D	12	9	33.9	33.9	25.1	54.127	478	478;478;492;499;513;524;489;498;510;519;478;489	0	33.439	47827000	34733000	26602000	65225000	33923000	27726000	34568000	19235000	17151000	77346000	38221000	38072000	65557000	32006000	28853000
Q13555-10;Q13555-3;Q13555-5;Q13555-4;Q13555-7;Q13555-9;Q13555-2;Q13555-8;Q13555;Q13555-6	Q13555-10;Q13555-3;Q13555-5;Q13555-4;Q13555-7;Q13555-9;Q13555-2;Q13555-8;Q13555;Q13555-6	Calcium/calmodulin-dependent protein kinase type II subunit gamma	CAMK2G	8	5	23.8	17.6	14.9	55.96	495	495;524;527;529;533;542;547;556;558;588	0	33.397	4840300	5301100	5101700	5930300	5027100	6055700	4297200	4400100	4475800	7350900	5189400	4258900	6507400	6302600	5356800
Q16566	Q16566	Calcium/calmodulin-dependent protein kinase type IV	CAMK4	2	2	5.3	5.3	5.3	51.925	473	473	0.0040912	1.4933	0	719540	1455000	0	746520	577390	0	556170	953300	0	0	0	0	0	0
Q13137-5;Q13137;Q13137-3;Q13137-4;Q13137-2	Q13137-5;Q13137;Q13137-3;Q13137-4;Q13137-2	Calcium-binding and coiled-coil domain-containing protein 2	CALCOCO2	5	5	23.3	23.3	23.3	43.669	374	374;446;467;470;404	0	9.1786	2830600	2133900	2598000	1602600	0	1705900	2075000	2282100	1994200	0	1490100	1780400	0	1839100	0
O75746;O75746-2	O75746;O75746-2	Calcium-binding mitochondrial carrier protein Aralar1	SLC25A12	7	4	14.5	10	10	74.761	678	678;571	0	11.309	2577500	4304800	3972000	4767200	3400600	3247100	1996600	2343300	2175000	5324700	4652100	4151800	3959200	4685300	4120900
Q9UJS0;Q9UJS0-2	Q9UJS0;Q9UJS0-2	Calcium-binding mitochondrial carrier protein Aralar2	SLC25A13	13	10	29	29	24.6	74.175	675	675;676	0	26.45	0	15513000	18371000	2493300	13151000	20731000	0	12016000	14609000	1653500	15530000	20254000	1991200	20577000	22378000
Q6NUK1;Q6NUK1-2	Q6NUK1;Q6NUK1-2	Calcium-binding mitochondrial carrier protein SCaMC-1	SLC25A24	17	17	49.3	49.3	49.3	53.354	477	477;458	0	41.58	35281000	29429000	30969000	40361000	38745000	31323000	28075000	19060000	18773000	47908000	40185000	40192000	38825000	32966000	32361000
Q9Y376	Q9Y376	Calcium-binding protein 39	CAB39	11	11	28.2	28.2	28.2	39.869	341	341	0	12.978	7404500	4254100	6749500	6454600	5028500	0	11135000	9002000	7357100	5063900	5611400	3086300	3008500	0	2737300
Q86UW7-3;Q86UW7-2;Q86UW7	Q86UW7-3;Q86UW7-2;Q86UW7	Calcium-dependent secretion activator 2	CADPS2	1	1	1.4	1.4	1.4	142.88	1250	1250;1255;1296	1	-2	0	0	0	0	3672300	0	0	0	0	3640100	0	0	0	0	0
Q9Y2V2	Q9Y2V2	Calcium-regulated heat stable protein 1	CARHSP1	4	4	59.2	59.2	59.2	15.892	147	147	0	7.4162	9816700	11422000	7076700	8639200	16719000	16066000	7615600	13150000	13797000	12079000	10594000	10974000	9656900	14564000	13619000
P98194-2;P98194-4;P98194;P98194-3;P98194-5;P98194-9;P98194-6;P98194-7;P98194-8	P98194-2;P98194-4;P98194;P98194-3;P98194-5;P98194-9;P98194-6;P98194-7;P98194-8	Calcium-transporting ATPase type 2C member 1	ATP2C1	7	7	13	13	13	96.959	888	888;903;919;923;939;949;959;973;944	0	16.275	3120700	3592900	4117600	3911700	3182400	2440400	2456500	3262300	3477000	2922500	3546800	4608000	4061100	4190200	4436400
Q9HB71;Q9HB71-3;Q9HB71-2	Q9HB71;Q9HB71-3	Calcyclin-binding protein	CACYBP	14	14	61.8	61.8	61.8	26.21	228	228;185;80	0	37.215	219740000	209000000	199870000	224110000	177470000	156320000	273640000	239500000	229190000	213380000	151660000	139640000	217170000	161010000	196560000
Q05682-5;Q05682-4;Q05682-3;Q05682-6;Q05682-2;Q05682	Q05682-5;Q05682-4;Q05682-3;Q05682-6;Q05682-2;Q05682	Caldesmon	CALD1	18	18	41	41	41	61.212	532	532;538;558;563;564;793	0	37.34	44820000	34403000	40103000	56157000	44602000	37565000	41252000	28142000	24264000	63217000	43009000	42101000	56543000	44089000	43980000
O14967;O14967-2	O14967;O14967-2	Calmegin	CLGN	2	1	3.3	2.3	2.3	70.038	610	610;405	0.008722	1.1987	0	0	708860	0	440850	0	0	0	0	0	0	502800	0	0	0
Q96JQ2	Q96JQ2	Calmin	CLMN	5	5	10	10	10	111.65	1002	1002	0	8.1504	1351400	1287600	1454500	1722600	1353400	1238700	1778700	1941500	2145900	2130700	1122300	1531700	1232300	1355400	1248900
Q8TD86	Q8TD86	Calmodulin-like protein 6	CALML6	1	1	13.3	13.3	13.3	20.69	181	181	1	-2	0	0	789710	0	0	0	0	0	0	0	0	0	0	0	0
Q5T5Y3;Q5T5Y3-3;Q5T5Y3-2	Q5T5Y3;Q5T5Y3-3;Q5T5Y3-2	Calmodulin-regulated spectrin-associated protein 1	CAMSAP1	8	8	8.4	8.4	8.4	177.97	1602	1602;1613;1324	0	8.3139	3908100	3061200	4091200	2456300	3891500	2806600	2008900	3719000	3206200	1620500	4204900	2385700	2273300	3576100	3159700
Q08AD1-2;Q08AD1-3;Q08AD1	Q08AD1-2;Q08AD1-3;Q08AD1	Calmodulin-regulated spectrin-associated protein 2	CAMSAP2	7	7	8.9	8.9	8.9	165.06	1462	1462;1478;1489	0	13.763	4501100	3368200	3534100	2924900	2344000	0	2868600	2228400	2936300	2657500	993450	1814100	3689400	2162400	2223600
Q9P1Y5;Q9P1Y5-2	Q9P1Y5;Q9P1Y5-2	Calmodulin-regulated spectrin-associated protein 3	CAMSAP3	2	2	2.2	2.2	2.2	134.75	1249	1249;1276	0	3.7506	8411400	10498000	11891000	12701000	11912000	9691200	9992600	10415000	11910000	11784000	12069000	12902000	0	11591000	11060000
P27824;P27824-2;P27824-3	P27824;P27824-2;P27824-3	Calnexin	CANX	29	28	43.2	43.2	42.2	67.567	592	592;627;484	0	99.038	772560000	743180000	947520000	848720000	805760000	827720000	684680000	659010000	724730000	758500000	811290000	831510000	712740000	732970000	823450000
P04632;Q96L46	P04632	Calpain small subunit 1	CAPNS1	14	14	80.2	80.2	80.2	28.315	268	268;248	0	70.71	188730000	161280000	182460000	203750000	137090000	165290000	192770000	168000000	164290000	215880000	138670000	172630000	229500000	160220000	158580000
P07384	P07384	Calpain-1 catalytic subunit	CAPN1	36	36	55.2	55.2	55.2	81.889	714	714	0	109.15	203740000	128890000	145450000	247110000	138130000	179720000	202600000	126040000	148270000	210630000	134630000	162670000	243690000	143190000	164470000
P17655;P17655-2	P17655;P17655-2	Calpain-2 catalytic subunit	CAPN2	31	31	54.4	54.4	54.4	79.994	700	700;622	0	217.43	199420000	208390000	201430000	192340000	141220000	156450000	216210000	181670000	170070000	189160000	155040000	153690000	213380000	143930000	159180000
Q9Y6W3	Q9Y6W3	Calpain-7	CAPN7	3	3	6.5	6.5	6.5	92.651	813	813	0.0010083	1.8346	1180600	0	0	755340	0	0	2092200	2629000	1554400	0	0	0	0	0	0
P20810-4;P20810-8;P20810;P20810-9;P20810-10;P20810-7;P20810-6;P20810-2;P20810-5;P20810-3	P20810-4;P20810-8;P20810;P20810-9;P20810-10;P20810-7;P20810-6;P20810-2;P20810-5;P20810-3	Calpastatin	CAST	19	19	45.3	45.3	45.3	71.894	667	667;686;708;750;769;772;791;695;756;590	0	68.862	64871000	61112000	70301000	81693000	60561000	54218000	53179000	34315000	33896000	76491000	58615000	56605000	79272000	49828000	52164000
Q99439;Q99439-2	Q99439;Q99439-2	Calponin-2	CNN2	13	12	66.3	62.8	62.8	33.697	309	309;270	0	29.141	122380000	72073000	68189000	104910000	57228000	65021000	123820000	68143000	71454000	90517000	45262000	52470000	113070000	59652000	55857000
Q15417;Q15417-3	Q15417;Q15417-3	Calponin-3	CNN3	15	2	63.8	63.8	9.1	36.413	329	329;283	0	93.243	94930000	82007000	99348000	88362000	71880000	84345000	121760000	93855000	107340000	90492000	61240000	70495000	88118000	69182000	80886000
Q15417-2	Q15417-2	Calponin-3	CNN3	13	1	62.5	3.8	3.8	31.737	288	288	0.0021812	1.6765	1422400	667010	488090	0	378150	609030	513940	910960	916420	0	503800	827770	760180	477270	589880
P27797	P27797	Calreticulin	CALR	23	23	69.1	69.1	69.1	48.141	417	417	0	119.35	776910000	924410000	933870000	949950000	843720000	840760000	802450000	728480000	759230000	871480000	670860000	726460000	882190000	764000000	825980000
P22676;P05937-2;P05937	P22676	Calretinin	CALB2	3	3	12.5	12.5	12.5	31.54	271	271;204;261	0.00022193	3.007	1466100	2094400	2365800	2214800	1737200	1306200	1284300	1391400	1410200	3046600	1641200	1899400	2020900	1343100	1834600
O43852;O43852-3;O43852-15;O43852-6;O43852-10;O43852-5;O43852-9;O43852-13;O43852-14;O43852-11;O43852-12	O43852;O43852-3;O43852-15;O43852-6;O43852-10;O43852-5	Calumenin	CALU	13	3	54.6	54.6	10.8	37.106	315	315;323;164;265;224;229;154;139;147;170;74	0	40.987	113440000	93565000	103200000	134620000	113100000	98853000	102750000	75635000	85985000	134880000	102030000	104290000	122120000	95961000	106190000
O43852-2;O43852-4;O43852-8;O43852-7	O43852-2;O43852-4	Calumenin	CALU	11	1	47	3.2	3.2	37.134	315	315;323;201;161	0.00042105	2.3223	3102200	0	3939400	3654900	3994600	2659000	0	1333800	1724700	2150800	2222100	2013800	2465000	2719200	2202000
Q9Y233;Q9Y233-2	Q9Y233;Q9Y233-2	cAMP and cAMP-inhibited cGMP 3,5-cyclic phosphodiesterase 10A	PDE10A	1	1	2.6	2.6	2.6	88.412	779	779;789	1	-2	0	0	0	0	0	0	0	0	0	0	0	0	0	0	0
P17612-2;P17612	P17612-2;P17612	cAMP-dependent protein kinase catalytic subunit alpha	PRKACA	9	4	29.4	13.4	13.4	39.821	343	343;351	0	8.0484	10004000	13477000	12999000	10419000	14041000	9460900	8000200	9086500	9664900	7337500	7898000	8186600	9601100	10709000	10617000
P22694-2	P22694-2	cAMP-dependent protein kinase catalytic subunit beta	PRKACB	12	1	37.7	37.7	4	46.235	398	398	0	24.464	18591000	10949000	10135000	15144000	14052000	11838000	26439000	13982000	10879000	16391000	14680000	10483000	19907000	14455000	16587000
P22612	P22612	cAMP-dependent protein kinase catalytic subunit gamma	PRKACG	3	1	14.5	6.8	6.8	40.434	351	351	0.00042463	2.4249	3997400	2075500	2260000	1889800	0	3314700	3695100	4026200	2749300	3317700	0	0	2269200	2991700	966240
Q9C010;Q9C010-2	Q9C010;Q9C010-2	cAMP-dependent protein kinase inhibitor beta	PKIB	1	1	26.9	26.9	26.9	8.4682	78	78;85	0.00042653	2.4853	0	955470	0	0	0	0	0	0	0	0	0	0	0	0	0
P10644;P10644-2;P31321	P10644;P10644-2	cAMP-dependent protein kinase type I-alpha regulatory subunit;cAMP-dependent protein kinase type I-alpha regulatory subunit, N-terminally processed	PRKAR1A	12	12	33.9	33.9	33.9	42.981	381	381;337;381	0	22.174	80159000	57433000	50992000	64062000	54291000	50381000	64984000	57627000	59459000	56054000	41849000	38804000	63229000	62036000	56493000
P13861-2;P13861	P13861-2;P13861	cAMP-dependent protein kinase type II-alpha regulatory subunit	PRKAR2A	10	8	33.2	33.2	29.3	43.066	382	382;404	0	19.832	11633000	13508000	20300000	14194000	16767000	14762000	15132000	14205000	15507000	14083000	17347000	18539000	12829000	15247000	14862000
P31323	P31323	cAMP-dependent protein kinase type II-beta regulatory subunit	PRKAR2B	6	4	18.7	15.1	15.1	46.302	418	418	0	12.685	1136400	2676600	2732500	4696700	4687900	4066400	1601000	1365400	1839500	6044700	4547200	3564200	4952900	4635700	4000100
P56211;P56211-2	P56211;P56211-2	cAMP-regulated phosphoprotein 19	ARPP19	5	4	45.5	45.5	35.7	12.323	112	112;96	0	6.8725	14246000	16685000	18838000	15157000	20290000	14418000	14660000	17402000	18113000	14924000	12990000	10662000	9436300	12389000	14373000
Q9NP56	Q9NP56	cAMP-specific 3,5-cyclic phosphodiesterase 7B	PDE7B	1	1	3.6	3.6	3.6	51.835	450	450	1	-2	0	0	0	0	0	0	0	0	376480	0	0	0	0	0	0
Q92887	Q92887	Canalicular multispecific organic anion transporter 1	ABCC2	4	4	4.3	4.3	4.3	174.21	1545	1545	0	4.2318	2840100	3545300	2704500	3484200	0	0	0	0	0	0	2885100	2415500	2407400	2596300	2607200
Q8TC20-2;Q8TC20-4;Q8TC20;Q8TC20-3;Q8TC20-5	Q8TC20-2;Q8TC20-4;Q8TC20;Q8TC20-3;Q8TC20-5	Cancer-associated gene 1 protein	CAGE1	1	1	2.7	2.7	2.7	74.692	641	641;700;777;824;839	1	-2	0	0	0	0	0	0	0	0	0	0	0	0	0	0	794420
Q9BSD7	Q9BSD7	Cancer-related nucleoside-triphosphatase	NTPCR	5	5	40.5	40.5	40.5	20.713	190	190	0	4.9972	1499200	1971200	1078900	971720	1728400	2247200	1328400	3740400	2629100	1153500	2555900	1552400	1132300	1246300	1068700
P30622-2;P30622-1;P30622	P30622-2;P30622-1;P30622	CAP-Gly domain-containing linker protein 1	CLIP1	19	18	18.8	18.8	17.7	156.78	1392	1392;1427;1438	0	38.836	13908000	12591000	16380000	14238000	10324000	10811000	10601000	12560000	10559000	9977500	9455800	8580100	10147000	8285900	9494700
Q9UDT6-2;Q9UDT6	Q9UDT6-2;Q9UDT6	CAP-Gly domain-containing linker protein 2	CLIP2	15	14	19.5	18.1	18.1	111.78	1011	1011;1046	0	18.949	32335000	32915000	42172000	37690000	44447000	34447000	32429000	29052000	22340000	47580000	45683000	49290000	38778000	45862000	39663000
Q14444-2;Q14444	Q14444-2;Q14444	Caprin-1	CAPRIN1	14	14	37.2	37.2	37.2	76.861	694	694;709	0	56.74	222710000	189860000	208750000	172470000	161210000	156520000	243190000	194930000	211820000	148860000	131590000	122140000	153610000	172160000	153120000
Q8N1G2	Q8N1G2	Cap-specific mRNA (nucleoside-2-O-)-methyltransferase 1	CMTR1	5	5	11.5	11.5	11.5	95.32	835	835	0	6.1385	3072200	3202300	1549300	2564300	3412400	3402100	2040500	0	1983100	1984300	0	2344100	2171500	2752800	2811300
P31327;P31327-3;P31327-2	P31327;P31327-3;P31327-2	Carbamoyl-phosphate synthase [ammonia], mitochondrial	CPS1	10	9	9.7	9.1	9.1	164.94	1500	1500;1506;1049	0	13.334	986640	1921400	0	1495200	2634500	2741900	0	0	0	2321000	5876700	2767600	2199500	2287600	2761000
Q7LGC8	Q7LGC8	Carbohydrate sulfotransferase 3	CHST3	1	1	1.7	1.7	1.7	54.705	479	479	0.0090978	1.1899	0	0	0	0	0	9076300	0	0	0	0	0	0	0	0	0
Q8N1Q1	Q8N1Q1	Carbonic anhydrase 13	CA13	3	3	15.3	15.3	15.3	29.443	262	262	0	4.5189	3289300	2401800	3528200	3105700	1800800	2696700	1610400	1448700	1663000	3630200	1800000	2971000	2957000	1610100	3263300
P00918	P00918	Carbonic anhydrase 2	CA2	11	11	52.3	52.3	52.3	29.246	260	260	0	23.563	10240000	29156000	42504000	13277000	33042000	48865000	6176300	17810000	30160000	10773000	25936000	39685000	10070000	29431000	44544000
O75828	O75828	Carbonyl reductase [NADPH] 3	CBR3	1	1	4.3	4.3	4.3	30.85	277	277	0.0085616	1.2189	0	0	0	0	0	0	0	0	0	0	0	0	0	0	0
Q96DG6	Q96DG6	Carboxymethylenebutenolidase homolog	CMBL	11	11	45.3	45.3	45.3	28.048	245	245	0	17.177	30363000	31320000	27194000	34917000	33821000	39193000	24779000	25792000	26870000	41506000	36829000	34234000	36167000	36367000	39353000
Q9UI42;Q9UI42-2	Q9UI42;Q9UI42-2	Carboxypeptidase A4	CPA4	7	7	33.3	33.3	33.3	47.351	421	421;388	0	17.274	8582900	2091900	1135500	10151000	0	984110	10916000	1348000	1455600	5919900	0	0	7811800	0	0
O75976;O75976-2	O75976;O75976-2	Carboxypeptidase D	CPD	12	12	16.7	16.7	16.7	152.93	1380	1380;1133	0	13.983	11485000	5982700	6507000	10835000	7114000	6409600	6954400	5883600	6127700	12853000	7370300	6077600	9939800	7999600	5064000
P43155-3;P43155-2;P43155	P43155-3;P43155-2;P43155	Carnitine O-acetyltransferase	CRAT	6	6	13.2	13.2	13.2	61.87	544	544;605;626	0	5.1456	878180	0	0	2827600	0	1866200	922700	1415500	0	7749100	2207800	0	2772900	0	1799200
P50416;P50416-2	P50416;P50416-2	Carnitine O-palmitoyltransferase 1, liver isoform	CPT1A	22	22	35.1	35.1	35.1	88.367	773	773;756	0	51.007	40459000	48411000	60271000	41197000	56955000	55404000	43980000	53607000	53823000	37849000	55427000	57765000	46105000	66471000	61739000
P23786	P23786	Carnitine O-palmitoyltransferase 2, mitochondrial	CPT2	9	9	16.3	16.3	16.3	73.776	658	658	0	20.268	5793800	7964900	7949200	7867900	12262000	11347000	5196100	9885600	7096800	12065000	18562000	16334000	8357600	13480000	13733000
O75718	O75718	Cartilage-associated protein	CRTAP	5	5	17.2	17.2	17.2	46.561	401	401	0	10.499	1669800	1682800	1837400	0	0	1964800	2798000	2725700	2737000	2359000	3074400	1774600	2244200	2395700	3319100
P48729-3;P48729;P48729-2;Q8N752	P48729-3;P48729;P48729-2	Casein kinase I isoform alpha	CSNK1A1	11	11	40.3	40.3	40.3	37.567	325	325;337;365;337	0	22.435	32461000	31847000	21504000	22380000	20862000	21631000	29565000	28431000	31230000	27274000	22951000	19964000	27543000	23709000	26691000
P48730-2;P48730;P49674	P48730-2;P48730;P49674	Casein kinase I isoform delta;Casein kinase I isoform epsilon	CSNK1D;CSNK1E	5	5	18.3	18.3	18.3	46.832	409	409;415;416	0	6.7241	10180000	8703900	9649500	10660000	7424700	7884300	13366000	7203700	8684300	8950800	4876300	4947600	8007300	5327000	6814000
Q9Y6M4-6;P78368;Q9Y6M4-4;Q9Y6M4-5;Q9Y6M4-3;Q9Y6M4;Q9Y6M4-2	Q9Y6M4-6;P78368;Q9Y6M4-4;Q9Y6M4-5;Q9Y6M4-3;Q9Y6M4;Q9Y6M4-2	Casein kinase I isoform gamma-3;Casein kinase I isoform gamma-2	CSNK1G3;CSNK1G2	2	2	9	9	9	36.491	311	311;415;424;348;423;447;455	0	3.9941	702990	583570	544650	0	772220	0	801790	649520	561580	0	1054100	0	726760	1232800	1173700
P19784	P19784	Casein kinase II subunit alpha	CSNK2A2	10	10	39.4	39.4	39.4	41.213	350	350	0	36.458	22307000	17768000	17517000	16060000	15180000	14135000	17786000	18618000	21695000	12048000	14924000	15516000	18442000	16103000	12970000
P68400;Q8NEV1;P68400-2	P68400;Q8NEV1;P68400-2	Casein kinase II subunit alpha;Casein kinase II subunit alpha 3	CSNK2A1;CSNK2A3	14	14	46.5	46.5	46.5	45.143	391	391;391;255	0	34.805	67676000	58400000	47983000	44525000	44772000	57847000	71516000	84166000	82850000	48858000	48783000	51673000	47420000	54449000	52989000
P67870	P67870	Casein kinase II subunit beta	CSNK2B	7	7	45.1	45.1	45.1	24.942	215	215	0	22.86	64425000	70151000	59974000	45239000	63122000	71854000	75050000	69997000	65830000	37107000	63975000	68344000	59521000	59236000	61449000
Q9H078-3;Q9H078-2;Q9H078;Q9H078-5;Q9H078-4	Q9H078-3;Q9H078-2;Q9H078;Q9H078-5;Q9H078-4	Caseinolytic peptidase B protein homolog	CLPB	9	9	17.4	17.4	17.4	72.275	648	648;677;707;506;662	0	10.86	3141600	2853200	1444700	1593200	2382400	2346800	3302700	5075700	3374600	2425200	4020000	2576500	3048800	2824500	3280100
Q9H8G2;Q9H8G2-2	Q9H8G2;Q9H8G2-2	Caspase activity and apoptosis inhibitor 1	CAAP1	2	2	11.9	11.9	11.9	38.367	361	361;216	0.0025575	1.6229	1019500	0	0	977440	0	0	952290	0	0	1045200	0	0	1069800	0	0
Q9BWT7-2;Q9BWT7	Q9BWT7-2;Q9BWT7	Caspase recruitment domain-containing protein 10	CARD10	1	1	2	2	2	82.54	746	746;1032	1	-2	0	0	0	0	0	0	0	0	0	0	0	0	0	0	7535800
P55212;P55212-2	P55212;P55212-2	Caspase-6;Caspase-6 subunit p18;Caspase-6 subunit p11	CASP6	3	3	13	13	13	33.31	293	293;204	0	8.3864	4081100	4182100	7001700	4901400	3998300	3392700	3130000	4022900	2820800	3095200	4696200	3656700	4824100	4641600	4052800
P55210;P55210-4;P55210-3	P55210;P55210-4;P55210-3	Caspase-7;Caspase-7 subunit p20;Caspase-7 subunit p11	CASP7	5	3	28.4	28.4	14.9	34.276	303	303;278;336	0	15.931	6458700	7556900	9302900	7474600	6658500	7492700	6009800	5188600	6538300	7473400	5626800	5718600	7627700	5909800	5911200
Q14790-3;Q14790-2;Q14790;Q14790-4;Q14790-9;Q14790-6;Q14790-5;Q14790-8;Q14790-7	Q14790-3;Q14790-2;Q14790;Q14790-4;Q14790-9;Q14790-6;Q14790-5;Q14790-8;Q14790-7	Caspase-8;Caspase-8 subunit p18;Caspase-8 subunit p10	CASP8	8	8	31.1	31.1	31.1	45.928	395	395;464;479;496;538;220;235;261;276	0	17.506	4739800	4491500	3852100	5349400	4562100	6306900	5228900	4270800	4262500	4256600	5486200	7418700	3963800	5699800	4209500
P55211-2;P55211-4;P55211	P55211-2;P55211-4;P55211	Caspase-9;Caspase-9 subunit p35;Caspase-9 subunit p10	CASP9	1	1	12	12	12	30.184	266	266;333;416	0.00022712	3.3494	1127900	1051600	0	670750	1039200	1046300	719170	0	0	1375200	1251300	806450	945820	0	1230800
Q9BXW7-2;Q9BXW7	Q9BXW7-2;Q9BXW7	Cat eye syndrome critical region protein 5	CECR5	10	10	47.3	47.3	47.3	43.588	393	393;423	0	43.92	17601000	22850000	19834000	20774000	27972000	26665000	18165000	24335000	26992000	21583000	33460000	30980000	19098000	27621000	30725000
P04040	P04040	Catalase	CAT	21	21	52.4	52.4	52.4	59.755	527	527	0	47.414	34553000	48469000	53128000	62863000	84791000	84894000	32624000	39782000	41202000	71671000	80656000	83902000	64221000	90411000	106220000
P21964-2;P21964	P21964-2;P21964	Catechol O-methyltransferase	COMT	5	5	42.5	42.5	42.5	24.449	221	221;271	0	9.3873	7402600	7899900	7328800	6325900	10740000	15266000	8013300	4842900	4486300	5972300	13514000	15148000	10813000	9659600	12889000
P35221;P35221-2;P35221-3;P26232-4;P26232-6;Q9UI47	P35221;P35221-2;P35221-3	Catenin alpha-1	CTNNA1	37	28	62.4	62.4	51.4	100.07	906	906;930;536;537;584;895	0	208.18	232420000	234400000	278920000	267250000	301230000	341420000	215270000	199580000	213480000	290280000	322450000	365700000	288040000	306250000	296490000
P26232-2;P26232-5;P26232;P26232-3	P26232-2;P26232-5;P26232;P26232-3	Catenin alpha-2	CTNNA2	11	2	14.9	4	4	100.45	905	905;939;953;860	0	7.9552	6010800	8896500	12604000	5659900	8735800	0	3308500	4319300	8622900	11276000	7317800	16598000	12257000	9435700	11135000
P35222;P35222-2	P35222	Catenin beta-1	CTNNB1	27	22	51.6	44.6	44.6	85.496	781	781;88	0	73.494	104590000	108060000	127640000	133610000	129080000	111400000	89608000	81149000	86622000	122460000	133340000	142340000	112560000	128090000	124820000
O60716-21;O60716-19;O60716-18;O60716-17;O60716-13;O60716-11;O60716-10;O60716-9;O60716-5;O60716-3;O60716-2;O60716;O60716-24;O60716-23;O60716-22;O60716-20;O60716-16;O60716-15;O60716-14;O60716-12;O60716-8;O60716-7;O60716-6;O60716-4;O60716-29;O60716-27;O60716-26;O60716-25;O60716-32;O60716-31;O60716-30;O60716-28	O60716-21;O60716-19;O60716-18;O60716-17;O60716-13;O60716-11;O60716-10;O60716-9;O60716-5;O60716-3;O60716-2;O60716;O60716-24;O60716-23;O60716-22;O60716-20;O60716-16;O60716-15;O60716-14;O60716-12;O60716-8;O60716-7;O60716-6;O60716-4;O60716-29;O60716-27;O60716-26;O60716-25;O60716-32;O60716-31;O60716-30;O60716-28	Catenin delta-1	CTNND1	32	32	53.2	53.2	53.2	92.674	832	832;838;861;867;879;885;908;914;933;939;962;968;811;817;840;846;858;864;887;893;912;918;941;947;610;616;639;645;589;595;618;624	0	93.056	120930000	115860000	121330000	128980000	129660000	169760000	106500000	98205000	100850000	131700000	139770000	154420000	128570000	128130000	132100000
P07858	P07858	Cathepsin B;Cathepsin B light chain;Cathepsin B heavy chain	CTSB	9	9	36.6	36.6	36.6	37.821	339	339	0	50.028	19389000	40195000	29922000	28051000	55705000	40542000	19220000	29075000	18979000	35947000	61104000	46200000	26877000	57178000	47001000
P07339	P07339	Cathepsin D;Cathepsin D light chain;Cathepsin D heavy chain	CTSD	13	13	41	41	41	44.552	412	412	0	32.173	36447000	56544000	50604000	28951000	50789000	60503000	28519000	39699000	38441000	38251000	54985000	63471000	43652000	61324000	68124000
Q9UBR2	Q9UBR2	Cathepsin Z	CTSZ	4	4	14.2	14.2	14.2	33.868	303	303	0	7.945	5869800	8852100	11854000	12950000	10515000	17205000	4411900	5835200	5101900	7306700	5428800	7284200	9661500	7906600	7614600
P20645	P20645	Cation-dependent mannose-6-phosphate receptor	M6PR	5	5	25.3	25.3	25.3	30.993	277	277	0	7.7683	23044000	20453000	26340000	26410000	24825000	18002000	24962000	16252000	14392000	18929000	14082000	11906000	20008000	15717000	12910000
P11717	P11717	Cation-independent mannose-6-phosphate receptor	IGF2R	32	32	20.3	20.3	20.3	274.37	2491	2491	0	78.811	26847000	33717000	17137000	34550000	38015000	18796000	34016000	31321000	7896100	33445000	47078000	19297000	40849000	44765000	18084000
Q03135;Q03135-2;P56539	Q03135;Q03135-2	Caveolin-1	CAV1	7	7	45.5	45.5	45.5	20.471	178	178;147;151	0	14.53	115720000	63733000	89615000	102220000	46124000	36926000	165150000	39884000	55905000	57310000	58832000	75408000	113120000	23974000	70092000
P51636;P51636-2;P51636-3	P51636;P51636-2	Caveolin-2	CAV2	3	3	35.2	35.2	35.2	18.291	162	162;149;112	0	5.0673	10872000	4986400	3898400	5889600	0	0	6922000	0	3671400	5378300	0	2932000	4379200	0	3302400
O43310;O43310-2	O43310;O43310-2	CBP80/20-dependent translation initiation factor	CTIF	2	2	3.2	3.2	3.2	67.586	598	598;600	0.00042799	2.5342	0	809450	0	0	1065000	0	0	845620	0	0	966940	942510	0	0	0
Q96Q11-2;Q96Q11;Q96Q11-3	Q96Q11-2;Q96Q11	CCA tRNA nucleotidyltransferase 1, mitochondrial	TRNT1	6	6	14	14	14	47.828	414	414;434;57	0	9.1851	3214700	6688800	5694200	3792100	5051200	4936200	3985200	4509800	5058400	5208000	6874000	5891100	4416900	6754100	6941300
P53567	P53567	CCAAT/enhancer-binding protein gamma	CEBPG	1	1	20.7	20.7	20.7	16.408	150	150	0	7.6564	0	1740500	1020200	1768800	1537600	1314700	1189700	1276500	1569900	1905100	2003300	1695300	1845000	0	0
Q03701	Q03701	CCAAT/enhancer-binding protein zeta	CEBPZ	19	19	24.8	24.8	24.8	120.97	1054	1054	0	38.985	18269000	21888000	21525000	18591000	21824000	19168000	19547000	22029000	22642000	22927000	23595000	24641000	21130000	25004000	25020000
A5YKK6;A5YKK6-2;A5YKK6-3;A5YKK6-4	A5YKK6;A5YKK6-2;A5YKK6-3;A5YKK6-4	CCR4-NOT transcription complex subunit 1	CNOT1	36	36	19.8	19.8	19.8	266.94	2376	2376;2371;2150;1551	0	63.01	36142000	37855000	35301000	37069000	30449000	32844000	27481000	31920000	31505000	35903000	33693000	35889000	33576000	35116000	38046000
Q9H9A5-2;Q9H9A5;Q9H9A5-6;Q9H9A5-4;Q9H9A5-3;Q9H9A5-5	Q9H9A5-2;Q9H9A5;Q9H9A5-6;Q9H9A5-4;Q9H9A5-3;Q9H9A5-5	CCR4-NOT transcription complex subunit 10	CNOT10	6	6	15.1	15.1	15.1	82.18	743	743;744;804;695;717;451	0	16.486	3497000	4143700	4816900	4074400	4244600	3323600	4225900	4417700	3430600	3923500	4054800	4745400	3584100	4312400	3888300
Q9UKZ1	Q9UKZ1	CCR4-NOT transcription complex subunit 11	CNOT11	2	2	5.7	5.7	5.7	55.215	510	510	0	10.344	0	2350300	2140500	2151800	2807100	1663300	1882300	1713200	1841600	1914700	2101900	1726600	1909000	2351500	2364300
Q9NZN8-4;Q9NZN8;Q9NZN8-2;Q9NZN8-5;Q9NZN8-3	Q9NZN8-4;Q9NZN8;Q9NZN8-2;Q9NZN8-5	CCR4-NOT transcription complex subunit 2	CNOT2	6	6	24	24	24	51.536	475	475;540;365;490;191	0	20.775	9217600	9206100	11712000	10130000	11501000	10431000	8962500	9594200	8811100	15118000	13654000	12239000	12312000	12424000	11476000
O75175-2;O75175;O75175-3	O75175-2;O75175;O75175-3	CCR4-NOT transcription complex subunit 3	CNOT3	7	7	14	14	14	64.052	609	609;753;571	0	12.116	4663500	5894000	7666100	7697700	5848200	5180400	5467200	6355700	5539300	6351600	6524700	5164600	5218700	6990200	5623800
O95628-7;O95628-5;O95628-3;O95628-2;O95628;O95628-8;O95628-4;O95628-9;O95628-10;O95628-6	O95628-7;O95628-5;O95628-3;O95628-2;O95628;O95628-8;O95628-4;O95628-9;O95628-10;O95628-6	CCR4-NOT transcription complex subunit 4	CNOT4	2	2	4.6	4.6	4.6	74.524	675	675;433;558;572;575;639;642;710;713;767	0.0010062	1.8135	1485700	0	0	1068500	1911000	2592900	1089100	1315300	1220700	0	1287800	1336900	0	1206900	1714100
Q96LI5;Q96LI5-2;Q9ULM6	Q96LI5;Q96LI5-2;Q9ULM6	CCR4-NOT transcription complex subunit 6-like;CCR4-NOT transcription complex subunit 6	CNOT6L;CNOT6	2	2	3.1	3.1	3.1	63.001	555	555;475;557	0	4.5667	481010	0	405270	439640	452260	0	333860	0	0	454200	449270	471030	0	412030	398040
Q9UIV1;Q9UIV1-2	Q9UIV1;Q9UIV1-2	CCR4-NOT transcription complex subunit 7	CNOT7	4	4	28.8	28.8	28.8	32.745	285	285;244	0	15.648	3445200	2969100	2526300	2756000	2240800	3458500	3813100	4956400	3786500	3779000	3227200	3248900	3713600	3737500	3380600
Q6YHK3;Q6YHK3-4;Q6YHK3-2;Q6YHK3-3	Q6YHK3;Q6YHK3-4;Q6YHK3-2;Q6YHK3-3	CD109 antigen	CD109	14	14	12.7	12.7	12.7	161.69	1445	1445;1428;1368;665	0	30.029	8647500	20644000	10920000	4460100	8697000	10450000	8573200	5443200	5950500	3629400	13370000	18709000	6909900	13833000	13734000
P48509	P48509	CD151 antigen	CD151	3	3	9.9	9.9	9.9	28.295	253	253	0.00022232	3.03	5923300	8415600	9377800	5663900	7847400	4748600	4925700	6789700	6412100	6927000	7251500	8151500	7837900	7473500	9069000
Q13740-2;Q13740;Q13740-4;Q13740-3	Q13740-2;Q13740	CD166 antigen	ALCAM	13	13	38.2	38.2	38.2	63.664	570	570;583;305;133	0	32.439	47575000	22487000	34287000	67862000	28861000	23076000	50207000	15959000	17726000	97314000	31700000	33578000	97467000	30531000	27806000
O95400	O95400	CD2 antigen cytoplasmic tail-binding protein 2	CD2BP2	7	7	39	39	39	37.646	341	341	0	12.148	8457600	6601600	9007200	4973300	10042000	7162900	9167000	8948900	8941100	8736200	12125000	7824700	7389400	9954700	10263000
Q5ZPR3-4;Q5ZPR3;Q5ZPR3-3;Q5ZPR3-2	Q5ZPR3-4;Q5ZPR3;Q5ZPR3-3;Q5ZPR3-2	CD276 antigen	CD276	4	4	15.6	15.6	15.6	57.165	533	533;534;493;316	0	16.751	3454000	3715200	4389700	3741000	3663200	3902000	3703200	2854900	2725400	4664800	6256400	5906300	3614100	3797300	5669300
Q9Y5K6	Q9Y5K6	CD2-associated protein	CD2AP	15	15	29.1	29.1	29.1	71.45	639	639	0	24.679	23353000	27078000	25333000	32204000	25619000	24880000	21419000	21396000	24677000	30891000	24235000	24380000	28112000	24554000	23078000
Q9NPF0-2;Q9NPF0	Q9NPF0-2;Q9NPF0	CD320 antigen	CD320	2	2	8.3	8.3	8.3	24.371	240	240;282	0.00061868	2.0763	0	1399800	0	0	0	0	680650	1020600	1378200	0	0	0	0	0	0
P16070-18;P16070-12;P16070-14;P16070-13;P16070-11;P16070-10;P16070-16;P16070-8;P16070-17;P16070-6;P16070-4;P16070-3;P16070-7;P16070-5;P16070;P16070-15;P16070-9;P16070-19	P16070-18;P16070-12;P16070-14;P16070-13;P16070-11;P16070-10;P16070-16;P16070-8;P16070-17;P16070-6;P16070-4;P16070-3;P16070-7;P16070-5;P16070	CD44 antigen	CD44	9	9	30.3	30.3	30.3	37.277	340	340;361;396;425;429;493;668;674;691;699;699;711;713;734;742;294;675;139	0	23.06	68399000	130110000	155670000	111200000	134980000	112760000	61898000	98302000	108090000	104870000	143680000	129100000	98354000	151290000	136720000
P13987	P13987	CD59 glycoprotein	CD59	2	2	18.8	18.8	18.8	14.177	128	128	0.00022341	3.0969	0	7634100	6518500	0	5750900	12106000	0	4905600	2991300	0	9278000	9980800	0	8489700	8150900
P08962-3;P08962-2;P08962	P08962-3;P08962-2;P08962	CD63 antigen	CD63	1	1	6.4	6.4	6.4	17.271	156	156;215;238	0.0010101	1.8481	8817500	10533000	10701000	5771600	9780000	8226500	8362700	5463700	5126900	4359100	5680100	5342000	5163000	6312000	6361700
P60033	P60033	CD81 antigen	CD81	3	3	25	25	25	25.809	236	236	0	12.408	11503000	9762600	6033700	6941400	4973900	10294000	9937000	10329000	10203000	6310400	6697500	6371900	9725500	8057100	7503800
P27701-2;P27701	P27701-2;P27701	CD82 antigen	CD82	1	1	4.1	4.1	4.1	26.818	242	242;267	0.0098224	1.1567	0	0	2715300	0	0	2118800	0	0	0	3363400	0	0	0	0	0
P21926	P21926	CD9 antigen	CD9	4	4	18.4	18.4	18.4	25.416	228	228	0	8.5228	16981000	9297300	16431000	16667000	9742000	8565500	22035000	20594000	11415000	11704000	11749000	11251000	17748000	10465000	16205000
P48960-2;P48960-3;P48960;Q9UHX3-4;Q9UHX3-6;Q9UHX3-3;Q9UHX3-2;Q9UHX3	P48960-2;P48960-3;P48960	CD97 antigen;CD97 antigen subunit alpha;CD97 antigen subunit beta	CD97	9	9	21.3	21.3	21.3	81.742	742	742;786;835;730;765;774;812;823	0	25.072	10570000	14939000	19527000	16505000	16754000	16260000	10992000	13618000	14655000	11212000	14503000	19197000	13962000	15412000	17941000
P14209;P14209-2;P14209-3	P14209;P14209-2;P14209-3	CD99 antigen	CD99	3	3	40	40	40	18.848	185	185;160;169	0	22.123	11754000	15420000	25746000	27347000	27270000	25040000	14136000	9324900	10592000	23505000	22369000	21906000	20912000	21879000	24748000
Q9H3Q1;Q9H3Q1-2	Q9H3Q1;Q9H3Q1-2	Cdc42 effector protein 4	CDC42EP4	7	7	36	36	36	37.979	356	356;286	0	11.097	5913600	8435600	9330000	11048000	8778600	9978500	6298400	7819600	7644800	8619100	8401300	10515000	8084500	9482100	11536000
Q9NRR3	Q9NRR3	CDC42 small effector protein 2	CDC42SE2	2	2	66.7	66.7	66.7	9.2234	84	84	0	5.3215	6993600	5151400	5639000	6111700	4026700	4090700	6069400	5472100	5090600	9189100	6079600	4926500	5233100	6006700	5348500
Q15642-2;Q15642;Q15642-4;Q15642-3;Q15642-5	Q15642-2;Q15642;Q15642-4;Q15642-3;Q15642-5	Cdc42-interacting protein 4	TRIP10	17	17	45	45	45	62.591	545	545;601;456;593;341	0	50.777	40066000	31113000	38974000	52440000	31421000	30684000	36787000	32910000	35592000	58563000	29347000	36183000	51467000	33763000	33418000
Q9NZ45	Q9NZ45	CDGSH iron-sulfur domain-containing protein 1	CISD1	3	3	36.1	36.1	36.1	12.199	108	108	0	6.9161	10984000	19069000	22194000	18318000	21329000	15467000	13290000	13096000	14136000	12833000	23278000	19597000	9674000	15834000	18891000
Q8N5K1	Q8N5K1	CDGSH iron-sulfur domain-containing protein 2	CISD2	5	5	42.2	42.2	42.2	15.278	135	135	0	9.5864	10599000	14750000	13951000	12130000	14951000	10408000	9766000	14114000	11434000	7944200	16441000	12276000	9989200	11272000	11502000
Q86Y37;Q86Y37-4;Q86Y37-2	Q86Y37;Q86Y37-4;Q86Y37-2	CDK2-associated and cullin domain-containing protein 1	CACUL1	5	5	30.6	30.6	30.6	41.063	369	369;246;303	0	10.938	3737000	2751700	3473300	2060100	2139200	5655300	3678400	2627700	2252200	2639200	3805300	3450700	1483000	4349000	3344600
Q96SZ6-2;Q96SZ6-6;Q96SZ6-3;Q96SZ6;Q96SZ6-5	Q96SZ6-2;Q96SZ6-6;Q96SZ6-3;Q96SZ6	CDK5 regulatory subunit-associated protein 1	CDK5RAP1	3	2	8.7	8.7	5.6	56.223	497	497;574;587;601;426	0.0019944	1.7219	9287600	7402600	6761300	6889100	4719300	4100600	5093500	5304200	7109800	5365000	0	0	3461100	7228800	6310400
Q96SZ6-4	Q96SZ6-4	CDK5 regulatory subunit-associated protein 1	CDK5RAP1	2	1	5.3	2.4	2.4	57.412	510	510	1	-2	429920	628300	580790	0	813400	0	0	0	0	464140	0	357090	1179900	464010	0
Q96SN8-4;Q96SN8-3;Q96SN8-2;Q96SN8	Q96SN8-4;Q96SN8-3;Q96SN8-2;Q96SN8	CDK5 regulatory subunit-associated protein 2	CDK5RAP2	2	2	2.3	2.3	2.3	206.32	1814	1814;1852;1861;1893	1	-2	0	0	0	0	0	0	0	0	0	0	0	1897500	0	1837800	0
Q96JB5;Q96JB5-4;Q96JB5-2;Q96JB5-3	Q96JB5;Q96JB5-4;Q96JB5-2	CDK5 regulatory subunit-associated protein 3	CDK5RAP3	10	10	22.3	22.3	22.3	56.92	506	506;531;419;281	0	17.262	12923000	9734900	13054000	18903000	10316000	10073000	14633000	6239100	4053600	10975000	5623700	9289000	11418000	7685100	4831600
P51948-2;P51948	P51948-2;P51948	CDK-activating kinase assembly factor MAT1	MNAT1	3	3	19.5	19.5	19.5	31.148	267	267;309	0.00042571	2.4651	4840900	2795400	1984900	0	2341900	2096200	2809900	2601900	2634000	1505300	1979600	1760400	4176700	2313800	2176600
Q9NXV6	Q9NXV6	CDKN2A-interacting protein	CDKN2AIP	1	1	2.2	2.2	2.2	61.124	580	580	0.00022722	3.3523	0	0	0	0	0	0	0	0	0	1611300	0	0	0	0	0
Q96HQ2;Q96HQ2-2	Q96HQ2;Q96HQ2-2	CDKN2AIP N-terminal-like protein	CDKN2AIPNL	3	3	31.9	31.9	31.9	13.196	116	116;85	0	9.1192	4204800	3884900	5073100	2817300	5226300	3299300	4224900	8197700	4742900	2369200	4640400	3335000	2564500	3395000	4399200
Q8NFZ8	Q8NFZ8	Cell adhesion molecule 4	CADM4	3	3	13.9	13.9	13.9	42.785	388	388	0	4.4255	2980200	3326100	2244300	2363400	3891300	3291700	2363100	2602800	2603500	3871100	4230700	4325600	3372800	3881900	3491000
Q8N163-2;Q8N163	Q8N163-2;Q8N163	Cell cycle and apoptosis regulator protein 2	CCAR2	34	34	53.3	53.3	53.3	103.14	923	923;923	0	121.02	103800000	154000000	148830000	125020000	180370000	158610000	105970000	148690000	144100000	123860000	176560000	171640000	115590000	179630000	157380000
O60671-3;O60671-2;O60671	O60671-3;O60671-2;O60671	Cell cycle checkpoint protein RAD1	RAD1	1	1	35.3	35.3	35.3	7.5756	68	68;246;282	0	4.0033	1043500	1079700	1639400	0	0	353140	749120	808500	686300	564810	603570	0	1354600	642470	666560
Q9NV96;Q9NV96-2;Q9NV96-3	Q9NV96;Q9NV96-2	Cell cycle control protein 50A	TMEM30A	3	3	14.4	14.4	14.4	40.683	361	361;325;242	0	10.781	2366200	3075200	3128700	3225400	2872900	3534300	4057400	2486900	3111100	2725300	2817400	3512000	3786200	3476700	3311900
Q9NQS1	Q9NQS1	Cell death regulator Aven	AVEN	3	3	9.7	9.7	9.7	38.506	362	362	0.00061792	2.0704	1431200	0	881300	1268600	1381200	0	1486000	1019600	0	854780	0	0	991260	0	742660
Q92600;Q92600-3;Q92600-2	Q92600;Q92600-3;Q92600-2	Cell differentiation protein RCD1 homolog	RQCD1	4	4	20.1	20.1	20.1	33.631	299	299;258;331	0	8.9601	1432000	0	0	737460	389550	0	1589900	3473000	705560	0	0	367330	0	0	564550
P60953;P60953-1	P60953;P60953-1	Cell division control protein 42 homolog	CDC42	7	7	42.4	42.4	42.4	21.258	191	191;191	0	17.911	43550000	36837000	40168000	43370000	37854000	38147000	68373000	46258000	45406000	48960000	48719000	41736000	40772000	37931000	35781000
Q99459	Q99459	Cell division cycle 5-like protein	CDC5L	22	22	46.6	46.6	46.6	92.25	802	802	0	50.963	32770000	39740000	34006000	35165000	38897000	30477000	37657000	36737000	38119000	36075000	34475000	33985000	30247000	37518000	35456000
O00311	O00311	Cell division cycle 7-related protein kinase	CDC7	1	1	2.1	2.1	2.1	63.887	574	574	1	-2	0	0	0	0	0	0	0	0	0	0	0	0	0	983130	0
Q8IX12-2;Q8IX12	Q8IX12-2;Q8IX12	Cell division cycle and apoptosis regulator protein 1	CCAR1	20	19	21.7	21.7	21.1	131.04	1135	1135;1150	0	40.135	31503000	28927000	37409000	49075000	38820000	31105000	33888000	21833000	22372000	32966000	31599000	37377000	36107000	33995000	30152000
O75794	O75794	Cell division cycle protein 123 homolog	CDC123	6	6	27.7	27.7	27.7	39.134	336	336	0	18.233	3048000	2908500	1637200	1470400	773770	2287500	5753600	9755700	6775800	0	0	0	0	1818900	590730
Q13042-3;Q13042-2;Q13042;Q13042-4	Q13042-3;Q13042-2;Q13042;Q13042-4	Cell division cycle protein 16 homolog	CDC16	4	4	8.8	8.8	8.8	65.859	568	568;619;620;526	0	5.6614	3265800	3646600	0	0	3915800	3401200	2566400	2373100	1759000	1799500	3192100	3042600	1812700	2952900	2300000
Q12834	Q12834	Cell division cycle protein 20 homolog	CDC20	12	12	44.7	44.7	44.7	54.722	499	499	0	29.679	37485000	12510000	5642100	6099800	0	0	26046000	20668000	20766000	3370800	0	0	3122700	3577700	2504100
Q9UJX2-3;Q9UJX2	Q9UJX2-3;Q9UJX2	Cell division cycle protein 23 homolog	CDC23	5	5	13.4	13.4	13.4	55.882	479	479;597	0	9.6542	2206500	1091400	1096400	0	717470	868910	3810000	2422400	1664900	570190	1038300	634750	1345100	801910	1217600
P30260;P30260-2	P30260;P30260-2	Cell division cycle protein 27 homolog	CDC27	12	12	23.5	23.5	23.5	91.866	824	824;830	0	19.35	8362800	6677600	5831300	4642800	6269700	3871600	5865900	7526700	7453300	5419800	5635000	5036400	5294100	6860700	5836400
Q69YH5	Q69YH5	Cell division cycle-associated protein 2	CDCA2	9	9	17.3	17.3	17.3	112.68	1023	1023	0	24.345	4060700	6763900	3453600	1061000	1247800	0	11140000	6243400	2716700	1244300	0	0	1630000	0	787800
Q99618	Q99618	Cell division cycle-associated protein 3	CDCA3	3	3	17.5	17.5	17.5	28.998	268	268	0.00042445	2.4194	1742300	0	0	1013900	0	0	2867400	0	1540000	0	0	0	838330	0	0
Q9NX58	Q9NX58	Cell growth-regulating nucleolar protein	LYAR	14	14	46.4	46.4	46.4	43.614	379	379	0	50.397	67625000	64507000	60792000	69672000	57892000	62657000	70134000	62720000	64991000	70929000	55029000	51573000	63935000	53214000	52153000
P43121;P43121-2	P43121;P43121-2	Cell surface glycoprotein MUC18	MCAM	9	9	22.6	22.6	22.6	71.607	646	646;527	0	18.751	1117700	7372100	8002000	0	7062800	9149100	1925800	4507300	6791800	0	9117900	11956000	2866100	7862500	11962000
P62633-2;P62633;P62633-7;P62633-3;P62633-5;P62633-6	P62633-2;P62633;P62633-7;P62633-3;P62633-5;P62633-6	Cellular nucleic acid-binding protein	CNBP	7	1	42.9	42.9	8.2	18.742	170	170;177;160;167;172;179	0	26.058	28875000	28728000	28152000	21754000	34006000	26722000	52576000	53439000	39101000	16800000	27488000	28625000	22787000	30819000	27942000
P62633-8;P62633-4	P62633-8;P62633-4	Cellular nucleic acid-binding protein	CNBP	7	1	43.3	8.8	8.8	18.871	171	171;178	0	27.883	1468600	0	0	0	0	1117300	3023400	2601800	2210100	0	1214100	0	0	1493300	0
P29373;P29762	P29373	Cellular retinoic acid-binding protein 2	CRABP2	8	8	57.2	57.2	57.2	15.693	138	138;137	0	20.827	11148000	54563000	56617000	18329000	51182000	66366000	11630000	43366000	57278000	15441000	50690000	68478000	18976000	68345000	100630000
Q6PRD7	Q6PRD7	Cementoblastoma-derived protein 1	CEMP1	1	1	5.7	5.7	5.7	25.959	247	247	1	-2	2117700	2349000	1794900	0	2072900	0	2258400	1921800	1813100	1675900	1904000	1168500	1499800	1356800	1502800
P41208	P41208	Centrin-2	CETN2	3	3	36.6	36.6	36.6	19.738	172	172	0	28.319	8235700	9625100	8078200	6145000	13016000	9476200	4775800	6723100	8237400	4777300	12704000	8237600	0	10126000	5807300
Q7Z7A1-2;Q7Z7A1-5;Q7Z7A1;Q7Z7A1-4;Q7Z7A1-3	Q7Z7A1-2;Q7Z7A1-5;Q7Z7A1;Q7Z7A1-4;Q7Z7A1-3	Centriolin	CNTRL	2	2	1.4	1.4	1.4	205.17	1773	1773;2319;2325;482;994	1	-2	0	0	0	0	0	0	0	0	0	0	8672600	0	8918400	9105300	0
P49454	P49454	Centromere protein F	CENPF	10	10	5	5	5	367.76	3210	3210	0	9.1852	2184400	1851500	3575000	2261600	1671100	2228700	2121500	2079900	1554900	2367700	1811000	0	0	2194700	1418200
Q9H3R5	Q9H3R5	Centromere protein H	CENPH	1	1	7.3	7.3	7.3	28.481	247	247	0.00081934	2.0212	0	0	0	0	0	0	0	0	0	0	0	0	0	0	0
Q7Z7K6-3;Q7Z7K6;Q7Z7K6-2	Q7Z7K6-3;Q7Z7K6;Q7Z7K6-2	Centromere protein V	CENPV	2	2	11.8	11.8	11.8	29.73	272	272;275;118	0	4.3905	849870	1147500	1173400	1402600	2194700	3074500	1793600	2161000	2121000	2080000	3081500	2940900	1359600	3392600	2618800
O43264;O43264-2	O43264;O43264-2	Centromere/kinetochore protein zw10 homolog	ZW10	13	13	25.2	25.2	25.2	88.828	779	779;672	0	29.292	11355000	14303000	12897000	10954000	8079000	9054200	9694100	12161000	12888000	7833600	8777900	8613300	8647300	10113000	8565300
Q6ZU80-3;Q6ZU80-1;Q6ZU80	Q6ZU80-3;Q6ZU80-1;Q6ZU80	Centrosomal protein of 128 kDa	CEP128	1	1	3.9	3.9	3.9	50.469	435	435;987;1094	1	-2	0	0	0	0	0	0	0	0	1650000	0	0	0	0	0	0
Q9UPN4-2;Q9UPN4;Q9UPN4-3	Q9UPN4-2;Q9UPN4;Q9UPN4-3	Centrosomal protein of 131 kDa	CEP131	9	9	10.9	10.9	10.9	121.85	1080	1080;1083;1044	0	16.298	6281900	10650000	14236000	7414800	10040000	0	9764300	13949000	11920000	0	3920800	826730	4713900	5407500	9614600
Q5TB80-2;Q5TB80	Q5TB80-2;Q5TB80	Centrosomal protein of 162 kDa	CEP162	2	2	2.2	2.2	2.2	153.06	1327	1327;1403	1	-2	7675000	7740300	9286100	9220100	11197000	8614500	7698300	8753300	10445000	8041400	9924700	9373900	8291700	9281800	8467900
Q5SW79;Q5SW79-2;Q5SW79-3	Q5SW79;Q5SW79-2;Q5SW79-3	Centrosomal protein of 170 kDa	CEP170	10	10	8.4	8.4	8.4	175.29	1584	1584;1460;1486	0	10.691	5321200	10136000	9662600	10453000	9193600	8245500	8850700	10175000	10857000	10263000	9998300	9228100	8151900	9164400	12013000
O15078;O15078-2	O15078	Centrosomal protein of 290 kDa	CEP290	7	7	2.9	2.9	2.9	290.38	2479	2479;1539	0.00061907	2.0799	8413900	6033000	10346000	11675000	7728600	1616200	9617700	1984300	1947900	89201000	4886700	3275500	59830000	4523100	2181400
Q9BYV8-5;Q9BYV8-2;Q9BYV8	Q9BYV8-5;Q9BYV8-2;Q9BYV8	Centrosomal protein of 41 kDa	CEP41	1	1	6.3	6.3	6.3	31.579	285	285;301;373	0.00041885	2.2694	0	0	0	0	0	668220	0	0	0	0	0	0	0	1181900	0
Q53EZ4;Q53EZ4-2	Q53EZ4;Q53EZ4-2	Centrosomal protein of 55 kDa	CEP55	2	2	9.9	9.9	9.9	54.178	464	464;400	0.00022267	3.0487	1200600	1690100	0	0	0	0	2546100	1345900	1628800	0	0	0	0	0	0
Q5JTW2;Q5JTW2-5;Q5JTW2-3;Q5JTW2-2	Q5JTW2;Q5JTW2-5;Q5JTW2-3;Q5JTW2-2	Centrosomal protein of 78 kDa	CEP78	2	2	7.7	7.7	7.7	76.396	689	689;706;705;722	1	-2	977430	1058800	791950	0	0	0	0	0	980030	0	0	0	0	947930	0
Q6P2H3-2;Q6P2H3;Q6P2H3-4	Q6P2H3-2;Q6P2H3;Q6P2H3-4	Centrosomal protein of 85 kDa	CEP85	2	2	3.9	3.9	3.9	85.567	761	761;762;711	0	4.454	0	0	0	0	0	0	1885100	0	1084100	0	0	0	0	0	0
Q8IW35;Q8IW35-2	Q8IW35;Q8IW35-2	Centrosomal protein of 97 kDa	CEP97	4	4	10.1	10.1	10.1	96.98	865	865;891	0	5.169	1637700	1082200	829690	1169200	976090	829060	1758300	772620	2320100	898740	1165900	591310	1455300	1052400	952930
Q1MSJ5-1;Q1MSJ5;Q1MSJ5-2	Q1MSJ5-1;Q1MSJ5;Q1MSJ5-2	Centrosome and spindle pole-associated protein 1	CSPP1	2	2	1.8	1.8	1.8	141.82	1221	1221;1256;876	0	4.4749	0	0	0	0	0	0	0	0	0	0	0	0	0	0	372060
Q96G23	Q96G23	Ceramide synthase 2	CERS2	4	4	13.9	13.9	13.9	44.876	380	380	0	10.649	10566000	11243000	12732000	13723000	8358600	11785000	12309000	14802000	15918000	13513000	10765000	9895300	14206000	10777000	11832000
Q9UFW8	Q9UFW8	CGG triplet repeat-binding protein 1	CGGBP1	2	2	10.8	10.8	10.8	18.82	167	167	0.0010093	1.8426	1884200	2077600	2586800	1659600	3517100	2372000	2840300	3311800	2779400	2985300	3563600	3398700	2686600	3683900	3960600
O00408-5;O00408-6;O00408-2;O00408-4;O00408-3;O00408	O00408-5;O00408-6;O00408-2;O00408-4;O00408-3;O00408	cGMP-dependent 3,5-cyclic phosphodiesterase	PDE2A	2	2	6.1	6.1	6.1	78.177	685	685;786;920;932;934;941	0.00022396	3.1326	0	8453500	8053900	8413800	0	0	7782400	0	0	4798600	0	0	7470500	6360700	0
P29973;P29973-2	P29973;P29973-2	cGMP-gated cation channel alpha-1	CNGA1	1	1	1.2	1.2	1.2	79.585	690	690;759	1	-2	6703700	9637800	5840000	5302700	4440500	5753800	5990800	6196500	5609000	4823800	4657200	4894600	5632700	5809300	5800500
O76074;O76074-2	O76074;O76074-2	cGMP-specific 3,5-cyclic phosphodiesterase	PDE5A	2	2	4	4	4	99.984	875	875;833	1	-2	0	0	0	0	0	0	0	0	0	910470	0	0	0	0	0
Q9HD42	Q9HD42	Charged multivesicular body protein 1a	CHMP1A	4	4	17.3	17.3	17.3	21.703	196	196	0	8.4821	17096000	17814000	18389000	12363000	12701000	10189000	13306000	14556000	13926000	12063000	11618000	11290000	10342000	12114000	14235000
Q7LBR1	Q7LBR1	Charged multivesicular body protein 1b	CHMP1B	1	1	5.5	5.5	5.5	22.109	199	199	1	-2	0	0	0	0	0	0	0	1380900	1386000	0	1819300	0	0	0	0
O43633	O43633	Charged multivesicular body protein 2a	CHMP2A	3	3	10.8	10.8	10.8	25.104	222	222	0.00062279	2.1624	10577000	8085800	4994900	7590000	7473300	5235300	7274800	6132300	6567600	6348700	5873100	4722700	5833200	6213500	6997900
Q9UQN3-2;Q9UQN3	Q9UQN3-2;Q9UQN3	Charged multivesicular body protein 2b	CHMP2B	2	2	11.6	11.6	11.6	19.1	172	172;213	0	8.5818	5398400	5548200	3304700	2275600	3005800	4867100	5444500	9369700	10198000	3880100	3908500	4300600	3747900	4860800	5561800
Q9Y3E7-4;Q9Y3E7;Q9Y3E7-3;Q9Y3E7-2	Q9Y3E7-4;Q9Y3E7;Q9Y3E7-3;Q9Y3E7-2	Charged multivesicular body protein 3	CHMP3	5	5	39	39	39	20.77	182	182;222;251;156	0	3.7293	2272600	3521600	0	1128500	0	1556100	0	3467600	2907900	0	2538600	11103000	1118200	1810000	3513000
Q9BY43;Q9BY43-2	Q9BY43;Q9BY43-2	Charged multivesicular body protein 4a	CHMP4A	3	3	30.2	30.2	30.2	25.098	222	222;265	0	9.9983	3858900	5407400	3747100	5744400	4783000	4539900	4154000	5903200	5455800	3441200	7110300	4565400	3276400	4418000	4152200
Q9H444	Q9H444	Charged multivesicular body protein 4b	CHMP4B	9	9	60.7	60.7	60.7	24.95	224	224	0	28.287	31330000	41321000	47001000	29558000	44085000	41616000	30865000	36778000	33933000	41776000	40478000	36276000	37597000	37609000	42278000
Q96CF2	Q96CF2	Charged multivesicular body protein 4c	CHMP4C	1	1	10.7	10.7	10.7	26.41	233	233	0.00022272	3.0488	583950	464340	0	0	555200	528970	684470	825220	0	0	498620	573050	725750	670560	667200
Q9NZZ3-2;Q9NZZ3	Q9NZZ3-2;Q9NZZ3	Charged multivesicular body protein 5	CHMP5	3	3	37.4	37.4	37.4	19.52	171	171;219	0	36.786	12526000	10593000	7775200	13486000	10573000	8553300	11850000	7856500	6248900	10454000	7908900	7353700	15264000	6761000	7917700
Q96FZ7	Q96FZ7	Charged multivesicular body protein 6	CHMP6	2	2	13.4	13.4	13.4	23.485	201	201	0	5.2458	1904200	2359400	2037600	1738900	2406500	2035600	1865400	1411500	1785600	1420400	1545400	1373100	1840000	2084200	1766000
Q8WUX9;Q8WUX9-2	Q8WUX9	Charged multivesicular body protein 7	CHMP7	5	5	16.3	16.3	16.3	50.91	453	453;163	0	5.3705	3846800	2327800	2271300	2580000	1907600	2808300	6676300	4157000	4259400	2676700	6920800	2685800	4433300	2481900	5420400
O60921-2;O60921	O60921-2;O60921	Checkpoint protein HUS1	HUS1	1	1	5.4	5.4	5.4	29.287	259	259;280	0.0044626	1.4474	923330	0	0	0	0	0	393070	0	0	0	0	0	0	0	0
Q9BWS9-3;Q9BWS9;Q9BWS9-2	Q9BWS9-3;Q9BWS9;Q9BWS9-2	Chitinase domain-containing protein 1	CHID1	3	3	10.2	10.2	10.2	41.677	362	362;393;418	0.00022462	3.1912	1635000	2367500	0	1479700	1621900	0	1369200	1736600	1676600	1456400	1874500	2367600	1431500	1416300	1847700
Q9BT22;Q9BT22-2	Q9BT22;Q9BT22-2	Chitobiosyldiphosphodolichol beta-mannosyltransferase	ALG1	3	3	10.1	10.1	10.1	52.518	464	464;353	0	5.2323	1340500	0	1085100	819320	0	1794200	2216100	2492500	2091300	0	0	1507700	1059600	0	1178000
Q96S66-4;Q96S66-3;Q96S66-2;Q96S66	Q96S66-4;Q96S66-3;Q96S66-2;Q96S66	Chloride channel CLIC-like protein 1	CLCC1	5	5	25.4	25.4	25.4	39.837	366	366;430;501;551	0	11.664	33691000	94488000	87028000	35581000	52286000	37158000	21615000	32855000	37526000	57392000	40441000	43829000	40876000	68646000	55225000
O00299	O00299	Chloride intracellular channel protein 1	CLIC1	15	15	82.6	82.6	82.6	26.922	241	241	0	72.856	458750000	444640000	330300000	448810000	375600000	392020000	489360000	356540000	342330000	468490000	380570000	399030000	496210000	329870000	329250000
O95833	O95833	Chloride intracellular channel protein 3	CLIC3	3	3	19.1	19.1	19.1	26.648	236	236	1	-2	0	0	0	1059500	0	0	0	0	0	2098700	0	0	0	0	0
Q9Y696	Q9Y696	Chloride intracellular channel protein 4	CLIC4	17	17	75.5	75.5	75.5	28.772	253	253	0	70.133	51383000	68684000	69085000	90075000	67714000	59290000	40654000	38321000	30406000	124320000	98262000	88207000	101480000	59127000	53823000
Q8NE62	Q8NE62	Choline dehydrogenase, mitochondrial	CHDH	4	4	10.9	10.9	10.9	65.358	594	594	0.00042427	2.4136	0	0	0	0	3734300	2206700	0	0	0	1486300	2239500	1856000	0	1808200	0
Q8WWI5-3;Q8WWI5-2;Q8WWI5	Q8WWI5-3;Q8WWI5-2;Q8WWI5	Choline transporter-like protein 1	SLC44A1	4	4	8.9	8.9	8.9	73.011	652	652;654;657	0	5.3104	2978200	5448900	4439500	3057700	3231800	4260300	3668000	2501900	4032200	5776300	5081900	4901700	3500700	5833600	4657500
Q8IWA5;Q8IWA5-2;Q8IWA5-3	Q8IWA5;Q8IWA5-2;Q8IWA5-3	Choline transporter-like protein 2	SLC44A2	5	5	9.2	9.2	9.2	80.123	706	706;711;704	0	3.5203	3861800	2969500	3804500	4267900	3794100	4194300	2825800	1804200	2021400	4152400	3069900	3548500	4109500	3366400	3795000
Q9Y6K0	Q9Y6K0	Choline/ethanolaminephosphotransferase 1	CEPT1	3	3	10.8	10.8	10.8	46.553	416	416	0.00022227	3.0287	3276400	3457400	1955700	2580400	3996000	3124800	1396900	1465800	1930000	2959200	2318900	2272800	2002700	2978900	2651100
P49585;Q9Y5K3-2;Q9Y5K3-4;Q9Y5K3-3;Q9Y5K3	P49585	Choline-phosphate cytidylyltransferase A	PCYT1A	6	6	24.5	24.5	24.5	41.731	367	367;330;351;351;369	0	9.0495	8853500	8318600	6892200	5964800	5823600	5515100	6169500	6403300	5357400	5234300	5845300	5701000	7000500	6574100	4625500
Q6UVK1	Q6UVK1	Chondroitin sulfate proteoglycan 4	CSPG4	9	9	6.1	6.1	6.1	250.53	2322	2322	0	14.453	0	0	2524300	7643100	0	2296000	0	0	0	5493600	2818600	2965700	2913200	2037800	1767100
Q8IZ52;Q8IZ52-4;Q8IZ52-2	Q8IZ52;Q8IZ52-4	Chondroitin sulfate synthase 2	CHPF	5	5	7	7	7	85.466	775	775;613;315	0	6.2247	1917300	1447000	851690	867580	906310	970400	2749400	3045100	2096900	908660	0	945400	955230	890910	829620
Q70JA7	Q70JA7	Chondroitin sulfate synthase 3	CHSY3	1	1	2.2	2.2	2.2	100.28	882	882	1	-2	0	0	0	0	0	0	0	0	0	0	0	0	0	0	1791600
Q9NRG0	Q9NRG0	Chromatin accessibility complex protein 1	CHRAC1	2	2	19.8	19.8	19.8	14.71	131	131	0	4.3931	1401200	1815500	1371200	0	1393200	869630	1493000	2357200	2480800	737800	0	1074900	1173100	1509300	1206100
Q13111;Q13111-3;Q13111-2	Q13111;Q13111-3;Q13111-2	Chromatin assembly factor 1 subunit A	CHAF1A	8	8	13.7	13.7	13.7	106.92	956	956;783;749	0	56.418	9237600	5049900	7826000	5828800	4376200	3915600	8991700	5482600	8629700	5035100	2843100	3373000	5094600	6746100	5806000
Q13112	Q13112	Chromatin assembly factor 1 subunit B	CHAF1B	4	4	12.5	12.5	12.5	61.492	559	559	0	14.499	7968600	6896600	9429100	4461100	4632100	4056700	8531300	4888100	7441400	3392400	2959300	3082300	2875200	4729800	4872600
Q8IXM2-2;Q8IXM2;Q8IXM2-3	Q8IXM2-2;Q8IXM2;Q8IXM2-3	Chromatin complexes subunit BAP18	BAP18	2	2	31.2	31.2	31.2	13.958	138	138;172;192	0.00062318	2.1711	0	0	601690	588020	638980	615990	0	0	0	0	675370	0	0	577010	725820
Q9HAF1-2;Q9HAF1;Q9HAF1-4;Q9HAF1-3	Q9HAF1-2;Q9HAF1;Q9HAF1-4;Q9HAF1-3	Chromatin modification-related protein MEAF6	MEAF6	1	1	6.3	6.3	6.3	21.624	191	191;191;192;201	0.00043187	2.69	791960	0	1275500	0	0	0	0	0	1869500	1590400	2973200	0	1677900	0	0
Q9Y3Y2-4;Q9Y3Y2;Q9Y3Y2-3	Q9Y3Y2-4;Q9Y3Y2;Q9Y3Y2-3	Chromatin target of PRMT1 protein	CHTOP	4	4	30.7	30.7	30.7	21.918	202	202;248;249	0	23.339	13744000	8034000	11748000	9008500	6364900	0	15739000	12983000	0	8097200	0	0	15631000	0	2111200
P83916	P83916	Chromobox protein homolog 1	CBX1	8	7	53.5	44.9	44.9	21.418	185	185	0	55.225	35939000	37057000	35988000	40650000	47304000	45014000	42932000	42754000	43765000	49879000	44326000	42161000	35388000	45576000	47651000
Q13185	Q13185	Chromobox protein homolog 3	CBX3	9	7	58.5	58.5	43.2	20.811	183	183	0	63.542	262860000	325930000	280060000	221090000	293790000	250750000	325100000	281560000	271370000	160360000	193700000	184280000	170370000	275190000	213070000
P45973	P45973	Chromobox protein homolog 5	CBX5	8	7	43.5	37.2	37.2	22.225	191	191	0	17.997	38641000	32820000	29309000	32921000	38800000	27010000	32106000	22522000	24209000	31115000	31740000	32061000	31447000	38868000	34194000
Q9HC52	Q9HC52	Chromobox protein homolog 8	CBX8	10	9	36	36	33.7	43.395	389	389	0	17.172	8994100	13199000	14929000	12298000	13679000	13823000	9888300	12134000	10533000	13021000	18159000	16701000	13399000	17231000	16493000
Q9Y232-4;Q9Y232-2;Q9Y232;Q9Y232-3	Q9Y232-4;Q9Y232-2;Q9Y232;Q9Y232-3	Chromodomain Y-like protein	CDYL	6	6	20.1	20.1	20.1	45.135	412	412;544;598;309	0	9.4846	24044000	16948000	35428000	17474000	18895000	25787000	13416000	17118000	18189000	16204000	15597000	18223000	16611000	15331000	15590000
O14646-2;O14646;REV__Q6ZRP7;REV__Q8IX94;REV__Q86UF2;REV__P0CG41;REV__A4FU28;REV__A4D2H0;REV__Q6ZNL6;REV__Q15149-7;REV__Q15149-8;REV__Q15149-9;REV__Q15149-5;REV__Q15149-4;REV__Q15149-6;REV__Q15149-3;REV__Q15149-2;REV__Q15149;Q07283	O14646-2;O14646	Chromodomain-helicase-DNA-binding protein 1	CHD1	11	6	9.7	9.7	6.9	196.59	1709	1709;1710;698;777;777;777;777;777;1462;4515;4525;4533;4547;4547;4551;4570;4574;4684;1943	0	20.378	9404600	9837300	10254000	9344300	9790900	8185200	8021700	11466000	13135000	7686400	9187200	8884900	8212400	9191700	13157000
Q86WJ1-5;Q86WJ1-3;Q86WJ1-4;Q86WJ1-2;Q86WJ1	Q86WJ1-5;Q86WJ1-3;Q86WJ1-4;Q86WJ1-2;Q86WJ1	Chromodomain-helicase-DNA-binding protein 1-like	CHD1L	3	3	6.3	6.3	6.3	69.138	616	616;693;784;803;897	0	4.7927	2001400	3422800	2874100	2713000	3743400	4174400	0	0	2858200	2251700	4681700	4523200	1743200	4777600	3337700
O14647-2;O14647;O14647-3	O14647-2;O14647	Chromodomain-helicase-DNA-binding protein 2	CHD2	9	5	7.9	5.5	5.5	200.56	1739	1739;1828;501	0	3.7633	0	1240400	1432300	1668800	2507200	2097600	1983400	1478600	0	2133900	2020400	2175000	1898200	1301500	1561800
Q14839;Q14839-2;Q8TDI0	Q14839;Q14839-2	Chromodomain-helicase-DNA-binding protein 4	CHD4	61	50	44.9	44.9	37.9	218	1912	1912;1940;1954	0	143.99	154190000	154910000	164980000	142250000	154580000	143340000	126860000	143600000	154030000	121320000	146480000	138130000	123790000	156410000	153420000
Q9P2D1;Q9P2D1-2;Q9P2D1-3	Q9P2D1	Chromodomain-helicase-DNA-binding protein 7	CHD7	3	2	1	0.7	0.7	335.92	2997	2997;1138;1210	1	-2	0	0	0	0	0	0	1881000	9825700	0	0	0	0	0	0	0
Q3L8U1-2;Q3L8U1-3;Q3L8U1	Q3L8U1-2;Q3L8U1-3;Q3L8U1	Chromodomain-helicase-DNA-binding protein 9	CHD9	2	1	1	0.7	0.7	324.05	2881	2881;2882;2897	1	-2	0	835160	0	0	921750	0	875960	811160	0	992220	983410	585010	971870	1037400	1088500
Q96JM3	Q96JM3	Chromosome alignment-maintaining phosphoprotein 1	CHAMP1	9	9	14.7	14.7	14.7	89.098	812	812	0	12.225	5829900	6380200	4838000	5246400	9162000	10569000	6905000	8576400	7566800	7582800	11261000	9226600	7275800	9033100	9798700
Q8WVB6;Q8WVB6-2;Q8WVB6-3	Q8WVB6;Q8WVB6-2;Q8WVB6-3	Chromosome transmission fidelity protein 18 homolog	CHTF18	15	14	24.3	24.3	23.6	107.38	975	975;1003;557	0	36.319	9778400	12231000	16492000	10924000	15295000	13449000	9136900	11307000	12891000	9749300	15829000	15101000	10892000	14123000	15019000
O95239;O95239-2;Q2VIQ3;Q6ZMV9-3;Q6ZMV9	O95239;O95239-2	Chromosome-associated kinesin KIF4A	KIF4A	18	17	20.5	20.5	19.6	139.88	1232	1232;1127;1234;797;814	0	40.462	17406000	14561000	15348000	6979300	8301800	8249600	17672000	16362000	14935000	6791700	6904200	6311800	6075500	10147000	9920600
Q9Y6A4	Q9Y6A4	Cilia- and flagella-associated protein 20	CFAP20	5	5	31.6	31.6	31.6	22.774	193	193	0	9.4818	10219000	6531000	5450800	9010800	6718000	6052800	9348100	11141000	13999000	7116100	5267400	7326800	6608500	6441800	5029700
Q96G28;Q96G28-2	Q96G28;Q96G28-2	Cilia- and flagella-associated protein 36	CFAP36	5	5	29.5	29.5	29.5	39.446	342	342;367	0	4.6275	5061900	3546700	3992400	2468800	3673500	4153500	5540300	3032500	2783300	2232300	3909100	3662100	4766400	2614900	2834800
Q8NDM7-2;Q8NDM7	Q8NDM7-2;Q8NDM7	Cilia- and flagella-associated protein 43	CFAP43	1	1	0.9	0.9	0.9	188.62	1636	1636;1665	1	-2	0	0	0	0	0	0	0	0	897160	0	0	0	0	0	0
Q5T0N1-2;Q5T0N1	Q5T0N1-2;Q5T0N1	Cilia- and flagella-associated protein 70	CFAP70	1	1	1.4	1.4	1.4	122.27	1091	1091;1121	1	-2	0	0	0	0	0	0	0	0	0	0	0	880730	0	0	0
Q9P2M7;Q9P2M7-2	Q9P2M7	Cingulin	CGN	8	8	8.4	8.4	8.4	136.38	1197	1197;771	0	14.047	1695100	1339300	2603700	2071100	1401800	1683400	1966300	0	1268400	1931200	1637200	2235400	1372300	1802500	1547000
Q9ULV3-5;Q9ULV3-3;Q9ULV3-4;Q9ULV3-2;Q9ULV3	Q9ULV3-5;Q9ULV3-3;Q9ULV3-4;Q9ULV3-2;Q9ULV3	Cip1-interacting zinc finger protein	CIZ1	2	2	3.5	3.5	3.5	88.519	797	797;818;842;869;898	0	5.0631	1443200	1318500	1165100	0	1098200	621190	1323000	1397200	1407000	0	835020	0	0	1149100	1410400
Q969X6;Q969X6-3;Q969X6-2	Q969X6;Q969X6-3;Q969X6-2	Cirhin	CIRH1A	13	13	29.6	29.6	29.6	76.889	686	686;625;571	0	37.253	22851000	28773000	24083000	18396000	19983000	27066000	26903000	30255000	29365000	20873000	23780000	24391000	19814000	23328000	24629000
Q8N0X4-2;Q8N0X4	Q8N0X4-2;Q8N0X4	Citrate lyase subunit beta-like protein, mitochondrial	CLYBL	7	7	35.9	35.9	35.9	33.408	306	306;340	0	20.419	5547600	7588800	6103300	4947700	14864000	10712000	0	3085600	3024600	7367900	16297000	11987000	4330500	7936000	9526000
O75390	O75390	Citrate synthase, mitochondrial	CS	15	15	43.6	43.6	43.6	51.712	466	466	0	30.041	149790000	142710000	121930000	125700000	128240000	131220000	144840000	152970000	146620000	148690000	153860000	153560000	126950000	164830000	148100000
O14578;O14578-4;O14578-3;O14578-2	O14578;O14578-4;O14578-3	Citron Rho-interacting kinase	CIT	4	4	2	2	2	231.43	2027	2027;2069;1544;482	0.0046431	1.4212	11743000	0	0	17136000	11586000	6424100	6500500	4861900	6046700	0	6621200	7346800	3135000	6927100	7210700
Q9UQF2	Q9UQF2	C-Jun-amino-terminal kinase-interacting protein 1	MAPK8IP1	1	1	2.7	2.7	2.7	77.523	711	711	1	-2	4602100	3095400	3503300	3418700	3754200	4194500	3061500	3564300	5478000	3072400	3010700	3304400	3095500	3000500	3281800
Q9UPT6;Q9UPT6-2	Q9UPT6;Q9UPT6-2	C-Jun-amino-terminal kinase-interacting protein 3	MAPK8IP3	3	1	2.5	1.3	1.3	147.46	1336	1336;250	0	3.4825	0	0	0	0	0	0	0	0	0	813790	0	0	678170	0	0
O60271;O60271-3	O60271;O60271-3	C-Jun-amino-terminal kinase-interacting protein 4	SPAG9	21	1	24.6	24.6	1.3	146.2	1321	1321;945	0	69.861	28971000	24755000	28553000	34464000	23401000	24685000	26969000	24149000	24852000	35399000	22956000	22919000	33408000	25751000	22151000
O60271-4;O60271-2;O60271-9;O60271-5	O60271-4;O60271-2;O60271-9;O60271-5	C-Jun-amino-terminal kinase-interacting protein 4	SPAG9	21	1	24.5	0.9	0.9	144.68	1307	1307;1311;1177;931	0.0046503	1.4283	1244200	0	1972500	2575300	1829400	947890	0	1039400	1073700	1558400	1363700	1155000	0	990240	806150
Q8IZV2-2;Q8IZV2	Q8IZV2-2;Q8IZV2	CKLF-like MARVEL transmembrane domain-containing protein 8	CMTM8	1	1	22.6	22.6	22.6	12.739	115	115;173	0.00022139	2.9726	909070	911160	1151500	862390	0	1184600	1088500	1196300	1425500	1853300	957540	1263500	1072800	926120	1475900
Q00610-2;Q00610	Q00610-2;Q00610	Clathrin heavy chain 1	CLTC	76	62	62.4	62.4	52.8	187.89	1639	1639;1675	0	323.31	1353800000	1177500000	965880000	1243700000	1071700000	927750000	1365900000	1227100000	1016200000	1193500000	1110800000	937970000	1329500000	1226100000	944300000
P53675-2;P53675	P53675-2;P53675	Clathrin heavy chain 2	CLTCL1	16	2	12.1	2.1	2.1	180.29	1583	1583;1640	1	-2	0	0	0	0	0	0	0	1164300	0	0	0	0	0	0	0
Q14677-3;Q14677-2;Q14677	Q14677-3;Q14677-2;Q14677	Clathrin interactor 1	CLINT1	15	15	28.3	28.3	28.3	70.294	643	643;625;625	0	44.056	37414000	32988000	36179000	45517000	38656000	33606000	38150000	28033000	25104000	37775000	34641000	32401000	36722000	35988000	31231000
P09496-2;P09496-4;P09496-3;P09496;P09496-5	P09496-2;P09496-4;P09496-3;P09496;P09496-5	Clathrin light chain A	CLTA	4	4	21.6	21.6	21.6	23.662	218	218;230;236;248;166	0	22.365	56418000	58151000	43198000	77727000	70899000	29905000	68247000	55822000	29596000	64490000	62612000	32937000	68532000	62097000	39349000
P09497-2;P09497	P09497-2;P09497	Clathrin light chain B	CLTB	6	6	25.6	25.6	25.6	23.181	211	211;229	0	9.4296	34401000	41320000	68681000	58128000	38164000	26536000	29426000	28564000	30715000	25775000	21728000	24720000	37921000	23690000	26434000
Q9NY35-2;Q9NY35	Q9NY35-2;Q9NY35	Claudin domain-containing protein 1	CLDND1	1	1	7.6	7.6	7.6	21.052	184	184;253	0.00022732	3.3553	565790	1140600	669620	442450	553110	413830	934820	669330	799080	0	538240	0	441090	699420	588590
O15551;O14493;O95484;P56747	O15551;O14493;O95484;P56747	Claudin-3;Claudin-4;Claudin-9;Claudin-6	CLDN3;CLDN4;CLDN9;CLDN6	2	2	13.6	13.6	13.6	23.318	220	220;209;217;220	0.0021834	1.6824	920910	1351900	1121700	857670	1129800	2813300	1063700	0	0	1312900	1277400	3078200	1274500	2844000	0
O95471-2;O95471	O95471-2;O95471	Claudin-7	CLDN7	2	2	20.9	20.9	20.9	16.837	158	158;211	0	12.95	0	815750	1243500	402470	636320	239470	0	0	0	0	0	0	0	0	526210
Q10570	Q10570	Cleavage and polyadenylation specificity factor subunit 1	CPSF1	20	20	21.3	21.3	21.3	160.88	1443	1443	0	32.799	17891000	16634000	21084000	20841000	15207000	15427000	18848000	17705000	18958000	19167000	17553000	15743000	14342000	18830000	18847000
Q9P2I0	Q9P2I0	Cleavage and polyadenylation specificity factor subunit 2	CPSF2	12	12	23.1	23.1	23.1	88.486	782	782	0	23.567	10738000	10003000	9195400	9462200	10389000	9164300	12774000	13670000	15206000	6466300	11464000	9725500	8557200	11180000	9925100
Q9UKF6	Q9UKF6	Cleavage and polyadenylation specificity factor subunit 3	CPSF3	17	17	34.6	34.6	34.6	77.485	684	684	0	32.291	17870000	22052000	20323000	14420000	17107000	17167000	20229000	23989000	22464000	14146000	16720000	14622000	14261000	20105000	17061000
O95639-3;O95639-2;O95639	O95639-3;O95639-2;O95639	Cleavage and polyadenylation specificity factor subunit 4	CPSF4	5	5	29.6	29.6	29.6	27.419	243	243;244;269	0	12.5	4423100	4217900	4592800	4952500	5915600	5804200	7596000	4319400	4629100	8260900	6312500	5886700	4454100	6259300	4398500
O43809	O43809	Cleavage and polyadenylation specificity factor subunit 5	NUDT21	7	7	41.4	41.4	41.4	26.227	227	227	0	21.572	29260000	17127000	25313000	19011000	19211000	15860000	37726000	45775000	44720000	14470000	27392000	17209000	13557000	18290000	19823000
Q16630-3;Q16630;Q16630-2	Q16630-3;Q16630;Q16630-2	Cleavage and polyadenylation specificity factor subunit 6	CPSF6	9	9	27.4	27.4	27.4	52.325	478	478;551;588	0	72.068	51633000	53871000	49448000	63538000	59340000	60190000	52813000	65624000	62859000	61512000	57251000	71699000	50009000	66929000	63189000
Q8N684-2;Q8N684;Q8N684-3	Q8N684-2;Q8N684;Q8N684-3	Cleavage and polyadenylation specificity factor subunit 7	CPSF7	8	8	24	24	24	51.095	462	462;471;514	0	22.816	9720600	7345800	7418300	8796900	10508000	7644400	8535400	13519000	13781000	7355700	10067000	11526000	9612300	7827900	9229300
Q05048	Q05048	Cleavage stimulation factor subunit 1	CSTF1	9	9	34.8	34.8	34.8	48.357	431	431	0	9.603	6722600	7620000	7332600	7287200	7363500	9844100	8233100	11684000	9356100	7884200	8068200	8122200	5993700	8709700	7399800
P33240-2;P33240	P33240-2;P33240	Cleavage stimulation factor subunit 2	CSTF2	13	7	37.3	37.3	20.5	59.251	560	560;577	0	36.407	25762000	30008000	34103000	25016000	31573000	26363000	22327000	29910000	27209000	22982000	29512000	25821000	26020000	28092000	27721000
Q9H0L4	Q9H0L4	Cleavage stimulation factor subunit 2 tau variant	CSTF2T	11	5	36.2	20.9	20.9	64.436	616	616	0	8.8422	2102500	3116100	2607200	1808400	4288800	2743900	2014700	3993200	4441100	3115500	5002200	4045800	2957700	5654300	3733400
Q12996;Q12996-2;Q12996-3	Q12996	Cleavage stimulation factor subunit 3	CSTF3	12	12	23.4	23.4	23.4	82.921	717	717;103;44	0	35.354	16823000	21614000	16293000	17024000	19667000	15547000	19229000	19171000	18712000	16829000	19824000	18044000	16861000	19439000	17342000
O96005;O96005-4;O96005-3	O96005;O96005-4;O96005-3	Cleft lip and palate transmembrane protein 1	CLPTM1	10	10	26.3	26.3	26.3	76.096	669	669;655;567	0	36.746	36685000	32791000	33185000	27612000	25031000	19717000	35152000	33157000	33338000	22830000	18730000	17460000	32318000	29226000	31222000
Q96KA5-2;Q96KA5	Q96KA5-2;Q96KA5	Cleft lip and palate transmembrane protein 1-like protein	CLPTM1L	3	3	8.4	8.4	8.4	58.355	502	502;538	0	3.7703	1678500	2061800	2685700	2884200	1716600	2085200	1961900	2737400	2188700	1879800	1749400	1838500	2216800	1878200	1897900
Q7Z460	Q7Z460	CLIP-associating protein 1	CLASP1	23	1	23.1	23.1	1.1	169.45	1538	1538	0	38.053	16046000	19164000	18534000	12558000	19912000	17087000	16472000	18589000	17024000	14757000	16982000	18235000	20642000	21177000	17131000
Q7Z460-2;Q7Z460-4;Q7Z460-5;Q7Z460-3	Q7Z460-2;Q7Z460-4;Q7Z460-5;Q7Z460-3	CLIP-associating protein 1	CLASP1	23	1	25.5	2.5	2.5	162.11	1471	1471;1477;1479;1494	1	-2	830890	1209800	1657700	0	997770	0	0	1346600	0	0	0	0	0	0	0
O75122	O75122	CLIP-associating protein 2	CLASP2	8	1	10.1	6.9	1.3	141.13	1294	1294	0	9.4343	3877700	4994900	6056900	5562900	6703700	4120900	4411300	5322100	8245800	5150000	4584400	4788500	5361100	5866900	4724300
Q8N2M8-3;Q8N2M8	Q8N2M8-3;Q8N2M8	CLK4-associating serine/arginine rich protein	CLASRP	1	1	5.1	5.1	5.1	66.354	594	594;674	0.0027446	1.5628	0	0	0	0	0	680780	0	787760	0	0	667550	0	0	0	0
O75153	O75153	Clustered mitochondria protein homolog	CLUH	35	34	41.3	41.3	40.7	146.67	1309	1309	0	93.123	69929000	73660000	71743000	63070000	54956000	54347000	69901000	82356000	91148000	47461000	46033000	52149000	58216000	68222000	61755000
P10909-3;P10909-4;P10909;P10909-5;P10909-2	P10909-3;P10909-4;P10909;P10909-5;P10909-2	Clusterin;Clusterin beta chain;Clusterin alpha chain	CLU	3	3	18.6	18.6	18.6	32.363	274	274;416;449;460;501	0	4.9861	2530300	2890300	2232100	1876000	977440	1553600	1956500	1612200	2302200	1025100	0	0	1431400	1038300	1984600
P78382;P78382-2	P78382;P78382-2	CMP-sialic acid transporter	SLC35A1	2	2	6.8	6.8	6.8	36.778	337	337;278	0	5.2151	2577000	1172100	2117300	2606500	753070	1242200	2340100	1123700	952190	2841700	998870	1516100	2967300	1197000	1407500
Q99417	Q99417	C-Myc-binding protein	MYCBP	5	5	56.3	56.3	56.3	11.967	103	103	0	9.5772	8955500	5772000	14038000	3199100	7969200	3932400	13379000	14809000	11792000	4768200	6065800	3819400	0	0	5311800
Q14019	Q14019	Coactosin-like protein	COTL1	11	11	79.6	79.6	79.6	15.945	142	142	0	45.072	137300000	161320000	191840000	169300000	175550000	151000000	134630000	167270000	170720000	149200000	155610000	158550000	161200000	157340000	157160000
P00451	P00451	Coagulation factor VIII;Factor VIIIa heavy chain, 200 kDa isoform;Factor VIIIa heavy chain, 92 kDa isoform;Factor VIII B chain;Factor VIIIa light chain	F8	1	1	0.4	0.4	0.4	267.01	2351	2351	0.0061586	1.3499	0	0	0	0	0	0	0	0	0	0	1545400	0	988550	0	0
P00488	P00488	Coagulation factor XIII A chain	F13A1	2	2	6.7	6.7	6.7	83.266	732	732	1	-2	0	0	0	0	0	4146600	0	0	0	0	3583600	0	0	0	0
P53621;P53621-2	P53621;P53621-2	Coatomer subunit alpha;Xenin;Proxenin	COPA	47	47	50.8	50.8	50.8	138.34	1224	1224;1233	0	108.33	187980000	190690000	184080000	191450000	161350000	194740000	205370000	168650000	172390000	209190000	181570000	191740000	225200000	180000000	182670000
P35606;P35606-2	P35606;P35606-2	Coatomer subunit beta	COPB2	30	30	48.3	48.3	48.3	102.49	906	906;877	0	81.19	141320000	121920000	126670000	118520000	105030000	127560000	113650000	110060000	107480000	122060000	111420000	125050000	147000000	114980000	112290000
P53618	P53618	Coatomer subunit beta	COPB1	31	31	42.2	42.2	42.2	107.14	953	953	0	92.053	130940000	120750000	114700000	113180000	107940000	114060000	120540000	107400000	105430000	121520000	106350000	125990000	137440000	118450000	101790000
P48444;P48444-2	P48444;P48444-2	Coatomer subunit delta	ARCN1	24	24	48.9	48.9	48.9	57.21	511	511;423	0	92.695	131730000	109600000	123520000	107260000	87719000	90303000	109780000	97207000	100580000	105430000	84313000	91745000	111990000	91847000	82611000
O14579;O14579-2;O14579-3	O14579;O14579-2;O14579-3	Coatomer subunit epsilon	COPE	13	13	54.5	54.5	54.5	34.482	308	308;257;256	0	48.51	43181000	51446000	40736000	43995000	44091000	38907000	43476000	43687000	43614000	45364000	47661000	43789000	46463000	44080000	55596000
Q9Y678	Q9Y678	Coatomer subunit gamma-1	COPG1	34	31	54.8	54.8	50	97.717	874	874	0	123.83	140510000	118600000	120240000	114490000	98224000	118490000	166830000	150840000	145630000	118930000	129460000	145610000	140730000	119390000	125130000
Q9UBF2;Q9UBF2-2	Q9UBF2;Q9UBF2-2	Coatomer subunit gamma-2	COPG2	16	13	32.4	27.6	27.6	97.621	871	871;726	0	29.725	13660000	17408000	18457000	16995000	19535000	17594000	13749000	14413000	12260000	18745000	19541000	19058000	18503000	18480000	17495000
P61923;P61923-4;P61923-5;P61923-2;P61923-3	P61923;P61923-4;P61923-5	Coatomer subunit zeta-1	COPZ1	5	5	32.8	32.8	32.8	20.198	177	177;185;160;126;154	0	13.008	20225000	19800000	24408000	9433300	12347000	9950300	25251000	22912000	21882000	12372000	15013000	11083000	10111000	8347900	11413000
Q96EY8	Q96EY8	Cob(I)yrinic acid a,c-diamide adenosyltransferase, mitochondrial	MMAB	3	3	14.4	14.4	14.4	27.388	250	250	0.00043141	2.676	676040	3419200	2847200	1882500	3367200	2107800	1205800	2201700	1729200	1565400	3458100	2444800	1288500	3564100	2352100
Q9BRT8;Q8IUF1;Q9BRT8-2;Q5JTY5-2;Q9BRT8-3;Q5RIA9;Q5JTY5;Q5RIA9-3;Q4V339;Q9BRT8-4;Q5RIA9-2	Q9BRT8;Q8IUF1;Q9BRT8-2;Q5JTY5-2;Q9BRT8-3;Q5RIA9;Q5JTY5;Q5RIA9-3;Q4V339;Q9BRT8-4	COBW domain-containing protein 1;COBW domain-containing protein 2;COBW domain-containing protein 3;COBW domain-containing protein 5;COBW domain-containing protein 6	CBWD1;CBWD2;CBWD3;CBWD5;CBWD6	6	6	26.1	26.1	26.1	44.068	395	395;395;359;375;376;395;395;347;395;113;104	0	12.764	10340000	9336100	10038000	7476200	6766300	6019900	12523000	10519000	7784300	8834100	6115800	5748700	9362000	5898100	6506300
P23528	P23528	Cofilin-1	CFL1	13	10	72.3	72.3	51.2	18.502	166	166	0	142.51	825020000	772910000	737820000	672360000	831230000	875430000	695060000	812930000	749430000	637650000	784990000	740280000	726170000	837110000	774480000
Q9Y281;Q9Y281-3	Q9Y281;Q9Y281-3	Cofilin-2	CFL2	9	6	62.7	41.6	41.6	18.736	166	166;149	0	20.789	13036000	10256000	8857400	12962000	12978000	9952700	12150000	11425000	10342000	12686000	8319500	9044600	14711000	10243000	10099000
Q8WVM7-2;Q8WVM7	Q8WVM7-2;Q8WVM7	Cohesin subunit SA-1	STAG1	9	4	10.8	6.5	6.5	140.09	1221	1221;1258	0	4.0182	0	2260300	2757100	2175700	2761400	2178700	3033900	0	2985200	1984500	2393200	2491900	2763000	3735600	0
Q8N3U4;Q8N3U4-2	Q8N3U4;Q8N3U4-2	Cohesin subunit SA-2	STAG2	18	13	23.5	23.5	19.2	141.32	1231	1231;1268	0	41.147	69875000	62479000	72922000	64980000	75476000	70527000	71249000	85910000	103010000	63883000	83380000	76275000	57127000	73754000	83602000
Q6P1N0;Q6P1N0-2	Q6P1N0;Q6P1N0-2	Coiled-coil and C2 domain-containing protein 1A	CC2D1A	8	8	13.8	13.8	13.8	104.06	951	951;950	0	13.164	4285600	4932600	6182400	6058700	4780600	5389400	5040100	4823000	5259900	5258300	4363800	4793800	5503900	5730200	5027600
Q5T0F9-2;Q5T0F9-3;Q5T0F9;Q5T0F9-4	Q5T0F9-2;Q5T0F9-3;Q5T0F9	Coiled-coil and C2 domain-containing protein 1B	CC2D1B	3	3	5.3	5.3	5.3	93.594	852	852;532;858;214	0.0021662	1.6389	0	0	0	0	1472700	0	0	839790	700920	0	0	0	0	661950	0
Q9P2K1-2;Q9P2K1	Q9P2K1-2;Q9P2K1	Coiled-coil and C2 domain-containing protein 2A	CC2D2A	1	1	1.2	1.2	1.2	173.74	1512	1512;1620	1	-2	1391200	0	2559400	0	0	0	3764900	0	0	0	0	5675900	0	0	0
Q8NEF3;Q8NEF3-2	Q8NEF3;Q8NEF3-2	Coiled-coil domain-containing protein 112	CCDC112	1	1	2.5	2.5	2.5	53.564	446	446;529	1	-2	0	0	0	0	0	0	0	0	0	0	929170	0	0	0	0
Q8WUD4	Q8WUD4	Coiled-coil domain-containing protein 12	CCDC12	3	3	30.1	30.1	30.1	19.181	166	166	0	4.3034	4205400	6489000	4710600	0	3659600	5413600	5842700	5750000	12047000	4145100	6130800	6079300	3188600	4816600	4528700
Q96CT7	Q96CT7	Coiled-coil domain-containing protein 124	CCDC124	10	10	43.5	43.5	43.5	25.835	223	223	0	21.585	29288000	42738000	34603000	36977000	43382000	29417000	33820000	36793000	36782000	26435000	31034000	29105000	26702000	33531000	35523000
Q96JG6-2;Q96JG6	Q96JG6-2;Q96JG6	Coiled-coil domain-containing protein 132	CCDC132	1	1	4.9	4.9	4.9	37.259	327	327;964	0	5.2581	0	1013300	0	399970	0	461850	0	0	723980	0	0	0	0	473230	0
Q96JN2-2;Q96JN2;Q96JN2-4;Q96JN2-3	Q96JN2-2;Q96JN2;Q96JN2-4;Q96JN2-3	Coiled-coil domain-containing protein 136	CCDC136	2	2	3.3	3.3	3.3	111.55	957	957;1154;1157;434	1	-2	0	1565800	2738400	2452100	1463400	815570	773940	907940	0	0	867150	0	1013600	0	0
Q6PK04	Q6PK04	Coiled-coil domain-containing protein 137	CCDC137	5	5	21.5	21.5	21.5	33.231	289	289	0	10.283	6758500	6368300	6737400	7330500	5413100	6057300	5638000	6857800	6164900	5793100	4139300	4745500	5053300	4379800	4768400
Q8NCX0-4;Q8NCX0-3;Q8NCX0-2;Q8NCX0	Q8NCX0-4;Q8NCX0-3;Q8NCX0-2;Q8NCX0	Coiled-coil domain-containing protein 150	CCDC150	1	1	10.7	10.7	10.7	19.641	168	168;245;417;1101	1	-2	5535800	3940700	4691400	5749200	3164700	4012000	5485200	5985000	5051300	6872500	3883600	4424100	17770000	4245400	4052900
Q569K6	Q569K6	Coiled-coil domain-containing protein 157	CCDC157	2	1	5.5	5.5	3.5	83.94	752	752	1	-2	7503400	7032400	6318900	7032500	6827800	7486900	8615800	6628000	7013500	9898300	7580800	12303000	9544600	6390500	7798500
Q7Z3E2	Q7Z3E2	Coiled-coil domain-containing protein 186	CCDC186	4	4	6.3	6.3	6.3	103.69	898	898	0.00043516	2.778	0	1657400	2116000	1702200	0	917260	931440	776400	1276200	1562000	1323000	954240	0	1479800	1636500
O60826	O60826	Coiled-coil domain-containing protein 22	CCDC22	2	2	6.9	6.9	6.9	70.755	627	627	0	3.9434	1241100	1216500	1713000	1610300	1537800	1591200	1104800	963180	1172100	1436700	3165800	2009800	1694800	1912500	2405200
Q86WR0;Q86WR0-2	Q86WR0;Q86WR0-2	Coiled-coil domain-containing protein 25	CCDC25	4	4	21.6	21.6	21.6	24.479	208	208;140	0	7.1095	7296700	5491500	9126700	6768500	5475100	4398800	4749500	5069800	5592500	6998400	6120100	6458300	4681200	5421500	5777600
Q5VVM6-2;Q5VVM6	Q5VVM6-2;Q5VVM6	Coiled-coil domain-containing protein 30	CCDC30	1	1	2.8	2.8	2.8	67.186	572	572;783	1	-2	0	0	0	0	0	0	0	0	0	0	0	0	0	0	0
Q494V2;Q494V2-2	Q494V2;Q494V2-2	Coiled-coil domain-containing protein 37	CCDC37	2	2	4.7	4.7	4.7	71.116	611	611;612	1	-2	0	0	0	8377200	0	0	0	0	0	0	0	0	0	0	0
Q9UFE4-2;Q9UFE4	Q9UFE4-2;Q9UFE4	Coiled-coil domain-containing protein 39	CCDC39	2	2	2.5	2.5	2.5	88.229	755	755;941	1	-2	0	7410700	0	0	6171300	6954400	0	6866600	5932000	0	6941800	6816900	0	6646100	0
Q96MW1;Q96MW1-2	Q96MW1	Coiled-coil domain-containing protein 43	CCDC43	4	4	25.9	25.9	25.9	25.248	224	224;154	0	12.765	2051800	2894800	2960100	2322600	2475900	2987600	2551900	2880700	2891700	1811400	2198000	2328500	1913200	3070400	2353300
Q96A33-2;Q96A33	Q96A33-2;Q96A33	Coiled-coil domain-containing protein 47	CCDC47	15	15	40.2	40.2	40.2	55.317	480	480;483	0	39.39	51772000	69302000	93475000	69065000	59059000	62138000	63559000	71873000	72073000	54522000	63463000	62360000	54317000	68710000	65242000
Q8IVM0;Q8IVM0-2	Q8IVM0;Q8IVM0-2	Coiled-coil domain-containing protein 50	CCDC50	2	2	6.2	6.2	6.2	35.822	306	306;482	0.00062022	2.1007	0	10760000	12543000	7970300	1957400	0	0	12747000	12136000	4717000	4405200	4658000	15008000	0	0
Q96ER9-2;Q96ER9	Q96ER9-2;Q96ER9	Coiled-coil domain-containing protein 51	CCDC51	5	5	28.8	28.8	28.8	33.657	302	302;411	0	19.464	9284600	9460400	11837000	9786000	11527000	6231300	12615000	15683000	14653000	8893800	9969400	7973800	6194400	7884300	10520000
Q2TAC2-2;Q2TAC2	Q2TAC2-2;Q2TAC2	Coiled-coil domain-containing protein 57	CCDC57	2	2	3.1	3.1	3.1	85.464	751	751;916	1	-2	0	0	0	0	0	0	0	0	0	0	0	0	0	0	1585700
Q4VC31	Q4VC31	Coiled-coil domain-containing protein 58	CCDC58	5	5	45.1	45.1	45.1	16.62	144	144	0	11.909	6918000	4766000	5427900	4396100	6360700	4011200	7031000	7921200	7764500	5942800	6528100	5756800	3874300	4207700	5566200
Q16204	Q16204	Coiled-coil domain-containing protein 6	CCDC6	12	12	31	31	31	53.29	474	474	0	56	30113000	40076000	32198000	34628000	35053000	31586000	27351000	28000000	30553000	34461000	28667000	34667000	34786000	31333000	33535000
Q6ZRK6;Q6ZRK6-2	Q6ZRK6;Q6ZRK6-2	Coiled-coil domain-containing protein 73	CCDC73	3	3	3.6	3.6	3.6	124.15	1079	1079;469	0.0033184	1.5188	0	0	0	0	15184000	0	0	0	0	0	14529000	15248000	0	0	15139000
Q96AQ1-2;Q96LY2-2;Q96AQ1;Q96LY2	Q96AQ1-2;Q96LY2-2;Q96AQ1;Q96LY2	Coiled-coil domain-containing protein 74A;Coiled-coil domain-containing protein 74B	CCDC74A;CCDC74B	1	1	4.8	4.8	4.8	34.909	312	312;314;378;380	1	-2	0	0	0	4077600	0	0	0	0	0	0	0	0	0	3296200	3389000
Q9H6F5;Q9H6F5-2	Q9H6F5	Coiled-coil domain-containing protein 86	CCDC86	6	6	24.2	24.2	24.2	40.235	360	360;104	0	28.551	17225000	13862000	15413000	11465000	13814000	13509000	17941000	14801000	14530000	8177700	9414700	9026100	10541000	10308000	9522100
A6NC98-5;A6NC98-4;A6NC98;A6NC98-3;A6NC98-2	A6NC98-5;A6NC98-4;A6NC98	Coiled-coil domain-containing protein 88B	CCDC88B	3	3	4.2	4.2	4.2	79.002	696	696;1358;1476;621;1034	1	-2	0	0	0	0	0	2084700	0	0	0	0	0	0	0	0	0
Q9Y3X0	Q9Y3X0	Coiled-coil domain-containing protein 9	CCDC9	4	4	10.9	10.9	10.9	59.702	531	531	0	8.7218	1957700	1306100	1620500	1526400	1306400	855230	1518500	1538900	2034100	1215200	1696200	1294800	1841700	1442100	1341600
Q9GZT6-2;Q9GZT6	Q9GZT6-2;Q9GZT6	Coiled-coil domain-containing protein 90B, mitochondrial	CCDC90B	1	1	9.4	9.4	9.4	27.979	245	245;254	0	5.4104	926920	1274300	1411600	985460	1155200	665610	0	0	0	587440	1534900	919860	851630	509330	973500
Q567U6	Q567U6	Coiled-coil domain-containing protein 93	CCDC93	6	6	10.5	10.5	10.5	73.197	631	631	0.00061627	2.0445	848180	914060	721790	740630	711580	701480	0	0	508480	0	645960	0	0	930690	1020400
Q9BW85	Q9BW85	Coiled-coil domain-containing protein 94	CCDC94	5	4	24.5	22.3	22.3	37.085	323	323	0	6.7517	1616400	1859100	939960	875120	1084400	1235700	1594300	1870700	1770700	1398600	0	1795000	1711100	1199400	1261000
Q96F63	Q96F63	Coiled-coil domain-containing protein 97	CCDC97	2	2	15.2	15.2	15.2	38.946	343	343	0	4.8125	2126200	2631600	3293200	1321300	2009000	1873000	2201500	4119200	2280400	0	1779600	2595200	3120300	2261700	1944200
Q9Y6H1;Q5T1J5	Q9Y6H1;Q5T1J5	Coiled-coil-helix-coiled-coil-helix domain-containing protein 2;Putative coiled-coil-helix-coiled-coil-helix domain-containing protein CHCHD2P9, mitochondrial	CHCHD2;CHCHD2P9	4	4	33.8	33.8	33.8	15.512	151	151;151	0	19.407	15090000	14841000	13611000	17189000	13669000	14765000	14016000	12491000	11119000	8881700	11743000	7752900	5947900	8712600	7426900
P38432	P38432	Coilin	COIL	9	9	23.3	23.3	23.3	62.608	576	576	0	20.332	38431000	37096000	38301000	41038000	31448000	35488000	44662000	39208000	39262000	44403000	37408000	42284000	37493000	36073000	31612000
O75534;O75534-2;O75534-4;O75534-3	O75534;O75534-2;O75534-4;O75534-3	Cold shock domain-containing protein E1	CSDE1	28	28	42.1	42.1	42.1	88.884	798	798;767;844;813	0	90.628	144910000	136770000	128660000	103910000	93427000	87019000	156740000	161190000	161640000	73170000	71572000	74695000	88262000	98794000	90946000
Q14011;Q14011-2;Q14011-3	Q14011;Q14011-2	Cold-inducible RNA-binding protein	CIRBP	6	6	43.6	43.6	43.6	18.648	172	172;263;244	0	28.837	29384000	54430000	55419000	25781000	81774000	65500000	32209000	75943000	68353000	16781000	72978000	61722000	20048000	83381000	68261000
P12109	P12109	Collagen alpha-1(VI) chain	COL6A1	2	2	3.6	3.6	3.6	108.53	1028	1028	0	7.7949	342650	510240	482150	792160	403790	984460	345710	610760	786880	939300	356700	1127700	1131500	846960	913100
Q99715;Q99715-4;Q99715-2	Q99715;Q99715-4;Q99715-2	Collagen alpha-1(XII) chain	COL12A1	6	6	3.1	3.1	3.1	333.14	3063	3063;2987;1899	0	5.039	1321200	0	1170700	1936900	2447600	1475900	1615900	1133400	1752900	1534100	0	1520000	1959700	0	1507700
P39060-2;P39060-1;P39060	P39060-2;P39060-1;P39060	Collagen alpha-1(XVIII) chain;Endostatin	COL18A1	2	2	2.8	2.8	2.8	135.76	1339	1339;1519;1754	0	3.8042	0	0	0	993700	0	0	0	0	955630	918690	607320	654240	0	0	744180
Q9Y5P4-2;Q9Y5P4;Q9Y5P4-3	Q9Y5P4-2;Q9Y5P4;Q9Y5P4-3	Collagen type IV alpha-3-binding protein	COL4A3BP	6	6	14	14	14	68.006	598	598;624;752	0	12.744	4104900	3186700	0	5248700	2812900	3427500	5909400	3288500	2940200	5310200	2949500	3803800	6389900	3554400	3256600
Q5KU26	Q5KU26	Collectin-12	COLEC12	1	1	2.8	2.8	2.8	81.514	742	742	1	-2	0	0	0	0	0	0	0	0	0	0	0	0	0	0	0
P23508;P23508-2	P23508;P23508-2	Colorectal mutant cancer protein	MCC	3	3	6.9	6.9	6.9	93.026	829	829;1019	0.00022763	3.3828	0	0	0	0	0	0	1213700	0	1120600	520370	0	0	0	0	0
Q8N668-2;Q8N668	Q8N668-2;Q8N668	COMM domain-containing protein 1	COMMD1	2	2	22	22	22	17.665	159	159;190	0	5.8348	3661600	2354100	3389700	2604200	2702900	1637700	2574300	2302400	1846400	2565300	2282200	2192200	2343600	2805000	2573500
Q86X83-2;Q86X83	Q86X83-2;Q86X83	COMM domain-containing protein 2	COMMD2	5	5	49.1	49.1	49.1	19.119	169	169;199	0	7.9159	3605700	4475100	2828900	2604400	3323300	4656500	8436500	3198000	3772300	4112600	3973300	5056100	3599400	4117300	5657000
Q9UBI1	Q9UBI1	COMM domain-containing protein 3	COMMD3	4	4	29.2	29.2	29.2	22.151	195	195	0	6.5716	1756300	3003800	2045000	1560500	2302100	2022900	0	3107500	2105500	1838700	2388700	1732200	1739800	1739800	2576500
Q9H0A8;Q9H0A8-3;Q9H0A8-2	Q9H0A8;Q9H0A8-3;Q9H0A8-2	COMM domain-containing protein 4	COMMD4	5	5	40.2	40.2	40.2	21.764	199	199;113;140	0.00022237	3.0302	2965500	1562100	1428600	983170	1131600	1455800	2790700	3424500	2160800	3075100	1422300	0	1115400	0	1277500
Q7Z4G1;Q7Z4G1-2	Q7Z4G1;Q7Z4G1-2	COMM domain-containing protein 6	COMMD6	1	1	15.3	15.3	15.3	9.638	85	85;98	0.0004207	2.3141	684960	834710	0	0	659130	0	655320	772310	720910	805070	669470	553180	0	0	0
Q9P000;Q9P000-2	Q9P000;Q9P000-2	COMM domain-containing protein 9	COMMD9	5	5	49	49	49	21.819	198	198;156	0	4.5691	2827200	1605900	2120500	0	3449400	3089200	2958400	3983400	3015300	0	2462700	2715500	3459600	2560800	4140600
Q07021	Q07021	Complement component 1 Q subcomponent-binding protein, mitochondrial	C1QBP	8	8	51.4	51.4	51.4	31.362	282	282	0	50.687	313380000	408940000	269680000	309270000	392980000	482750000	298980000	320810000	306730000	350490000	385470000	410670000	302560000	374420000	339500000
P08174-4;P08174;P08174-3;P08174-5;P08174-2;P08174-6;P08174-7	P08174-4;P08174;P08174-3;P08174-5;P08174-2;P08174-6;P08174-7	Complement decay-accelerating factor	CD55	6	6	22.5	22.5	22.5	39.759	364	364;381;384;439;440;525;551	0	5.7972	0	1694600	2323000	0	2390800	3414800	0	1990900	1180600	0	5144200	2839600	0	3862700	1187700
Q9NPL8	Q9NPL8	Complex I assembly factor TIMMDC1, mitochondrial	TIMMDC1	4	4	21.4	21.4	21.4	32.177	285	285	0	10.96	5563900	7649100	6587100	4613400	5581600	4433900	5131000	7359100	6594600	5431100	6517900	6830800	5866500	6077800	5360000
Q5U5X0	Q5U5X0	Complex III assembly factor LYRM7	LYRM7	2	2	25	25	25	11.955	104	104	0	6.2269	1693900	1895600	1618800	1188500	2781300	1500100	1414900	2650600	2754100	1279800	2296500	2137700	0	2055800	2487400
Q15021	Q15021	Condensin complex subunit 1	NCAPD2	35	35	38.7	38.7	38.7	157.18	1401	1401	0	87.269	56033000	45237000	35691000	33960000	32717000	34430000	52646000	60917000	53572000	25133000	25960000	25742000	34286000	42729000	31425000
Q15003;Q15003-2	Q15003;Q15003-2	Condensin complex subunit 2	NCAPH	12	12	23.8	23.8	23.8	82.562	741	741;605	0	15.538	11741000	12660000	8719000	11289000	11019000	6535900	14933000	12683000	11356000	5499400	5628200	6468300	9113900	8671600	8395700
Q9BPX3	Q9BPX3	Condensin complex subunit 3	NCAPG	16	16	21.1	21.1	21.1	114.33	1015	1015	0	38.738	24243000	17883000	15467000	13224000	14351000	11305000	23889000	22172000	22819000	11431000	11276000	10483000	16100000	14597000	13508000
P42695	P42695	Condensin-2 complex subunit D3	NCAPD3	6	6	7.3	7.3	7.3	168.89	1498	1498	0	11.015	2603800	3557900	3346500	1986700	2420700	2816400	5042500	2434500	2208000	0	1727300	0	1986600	2735600	2139000
Q86XI2;Q86XI2-2	Q86XI2;Q86XI2-2	Condensin-2 complex subunit G2	NCAPG2	8	8	12.2	12.2	12.2	130.96	1143	1143;1156	0	13.493	4238500	2387700	2220300	1059700	2418100	0	3858300	3145400	3764900	0	0	1604000	0	2321200	2946100
Q8WXI2-4;Q8WXI2-2;Q8WXI2-5;Q8WXI2	Q8WXI2-4;Q8WXI2-2;Q8WXI2-5;Q8WXI2	Connector enhancer of kinase suppressor of ras 2	CNKSR2	1	1	4.7	4.7	4.7	96.365	849	849;898;1004;1034	1	-2	3838600	0	0	0	0	0	0	0	0	0	0	0	0	0	0
Q8WTW3	Q8WTW3	Conserved oligomeric Golgi complex subunit 1	COG1	13	13	18.6	18.6	18.6	108.98	980	980	0	20.51	4576400	2967900	4198700	5302300	5384900	4401400	4672600	3249900	4573900	5550000	7340800	6382900	1979900	5664400	5021900
Q14746-2;Q14746	Q14746-2;Q14746	Conserved oligomeric Golgi complex subunit 2	COG2	7	7	16.1	16.1	16.1	83.135	737	737;738	0	15.791	6613200	5315400	7066300	5381200	6350200	4643500	6753600	4771700	4987400	5654900	5079600	5186700	6070300	5992500	6644000
Q96JB2;Q96JB2-2	Q96JB2;Q96JB2-2	Conserved oligomeric Golgi complex subunit 3	COG3	10	10	18.8	18.8	18.8	94.095	828	828;444	0	19.919	3653100	3960700	4428000	2725100	3699500	4112100	3882000	4189200	3567300	5277100	5253100	6541900	3301000	4587900	4575600
Q9H9E3;Q9H9E3-3;Q9H9E3-2	Q9H9E3;Q9H9E3-3;Q9H9E3-2	Conserved oligomeric Golgi complex subunit 4	COG4	8	8	12.7	12.7	12.7	89.082	785	785;712;337	0	9.0617	7500600	6291900	13861000	7780300	7393400	6668400	5729000	6429800	6732200	6590300	7816500	8463500	5804700	8501400	6876000
Q9UP83-3;Q9UP83;Q9UP83-2	Q9UP83-3;Q9UP83;Q9UP83-2	Conserved oligomeric Golgi complex subunit 5	COG5	6	6	13.9	13.9	13.9	90.808	823	823;839;860	0	21.46	2156900	2849400	3260600	2960600	3260300	2922400	2281000	2948400	3538500	3560900	3891500	2937300	3344300	3479100	3609700
Q9Y2V7-2;Q9Y2V7	Q9Y2V7-2;Q9Y2V7	Conserved oligomeric Golgi complex subunit 6	COG6	3	3	10.7	10.7	10.7	68.411	615	615;657	0.00042159	2.3355	1153600	1725900	1754400	1368500	1542100	2989300	0	0	1489800	2347100	2723700	2714300	1775500	0	3413000
P83436	P83436	Conserved oligomeric Golgi complex subunit 7	COG7	6	6	11	11	11	86.343	770	770	0.00062448	2.192	2776000	1522600	2118700	2145300	2155300	1880100	1652500	2565900	2908000	1826600	3510100	2698100	1815100	2384800	2788900
Q96MW5	Q96MW5	Conserved oligomeric Golgi complex subunit 8	COG8	4	4	14.5	14.5	14.5	68.423	612	612	0	9.9958	5525700	4620500	3501100	5135100	3129800	2817500	3182300	2680900	2951400	3244600	3619000	3239000	3433800	3905800	3947400
Q96EK7;Q96EK7-2;Q96EK7-3	Q96EK7;Q96EK7-2	Constitutive coactivator of peroxisome proliferator-activated receptor gamma	FAM120B	7	7	10.8	10.8	10.8	103.78	910	910;764;242	0	7.8075	1846900	1777200	2015900	3217800	2671700	2753000	2262500	0	0	1682600	2675400	3021100	2340800	2074000	2540600
Q9NZB2;Q9NZB2-6;Q9NZB2-4;Q9NZB2-5;Q9NZB2-2;Q5T035	Q9NZB2;Q9NZB2-6;Q9NZB2-4	Constitutive coactivator of PPAR-gamma-like protein 1	FAM120A	25	25	39.5	39.5	39.5	121.89	1118	1118;1146;1072;651;628;196	0	60.652	56721000	70942000	80486000	79475000	78987000	71749000	57815000	60439000	53056000	60482000	72533000	66305000	60766000	71778000	66855000
Q8WYK1	Q8WYK1	Contactin-associated protein-like 5	CNTNAP5	1	1	1.2	1.2	1.2	145.62	1306	1306	1	-2	0	0	0	0	0	0	0	0	0	0	0	0	0	0	0
Q13098-5;Q13098;Q13098-7;Q13098-6	Q13098-5;Q13098;Q13098-7;Q13098-6	COP9 signalosome complex subunit 1	GPS1	14	14	39.2	39.2	39.2	55.092	487	487;491;527;549	0	24.574	37873000	39588000	36725000	28943000	35807000	23311000	49268000	51777000	49064000	27091000	32808000	26355000	25984000	28313000	32719000
P61201;P61201-2	P61201;P61201-2	COP9 signalosome complex subunit 2	COPS2	15	15	42.2	42.2	42.2	51.596	443	443;450	0	32.013	34238000	37533000	38421000	34768000	37369000	34783000	38296000	45028000	48446000	39237000	39170000	41396000	40299000	37317000	43551000
Q9UNS2;Q9UNS2-2	Q9UNS2;Q9UNS2-2	COP9 signalosome complex subunit 3	COPS3	13	13	44.7	44.7	44.7	47.873	423	423;403	0	32.424	32067000	31307000	36773000	31362000	30466000	22874000	38491000	40412000	38399000	33927000	30333000	33347000	32078000	30097000	32137000
Q9BT78;Q9BT78-2	Q9BT78;Q9BT78-2	COP9 signalosome complex subunit 4	COPS4	13	13	47.5	47.5	47.5	46.268	406	406;352	0	36.437	29817000	20821000	21231000	22169000	23159000	18300000	28826000	34360000	31672000	21105000	27234000	20308000	20804000	19425000	24552000
Q92905	Q92905	COP9 signalosome complex subunit 5	COPS5	13	13	58.1	58.1	58.1	37.578	334	334	0	29.606	34797000	32539000	36188000	35981000	35042000	26451000	32528000	32110000	38227000	33918000	27945000	24858000	29686000	31262000	31652000
Q7L5N1	Q7L5N1	COP9 signalosome complex subunit 6	COPS6	10	10	36.4	36.4	36.4	36.163	327	327	0	13.001	25624000	23722000	22465000	17133000	18402000	18363000	25435000	26317000	22809000	15780000	24083000	17738000	24813000	19212000	17839000
Q9UBW8	Q9UBW8	COP9 signalosome complex subunit 7a	COPS7A	5	5	25.5	25.5	25.5	30.276	275	275	0	6.2547	2163800	2918800	2836000	1809500	1772600	2882600	3819700	3558200	3732400	3084400	3076900	2470400	2535200	2155000	2742500
Q9H9Q2;Q9H9Q2-3;Q9H9Q2-2	Q9H9Q2;Q9H9Q2-3;Q9H9Q2-2	COP9 signalosome complex subunit 7b	COPS7B	6	6	32.2	32.2	32.2	29.622	264	264;273;157	0	17.543	7793300	4727000	6472000	6703200	6068800	4059700	7996100	9111500	9474200	7182500	6130600	5804100	4672200	5423800	6317500
Q99627-2;Q99627	Q99627-2;Q99627	COP9 signalosome complex subunit 8	COPS8	5	5	55.6	55.6	55.6	17.909	160	160;209	0	11.902	10453000	13146000	7501400	7680800	8715000	9377100	23735000	17789000	12281000	6020100	9186200	10500000	6466400	8056700	7431400
Q99829	Q99829	Copine-1	CPNE1	12	12	28.3	28.3	28.3	59.058	537	537	0	42.845	23941000	23751000	26736000	36198000	30390000	40948000	26276000	28631000	28661000	36393000	45745000	51009000	44234000	43934000	43378000
Q96FN4-2;Q96FN4	Q96FN4-2;Q96FN4	Copine-2	CPNE2	2	1	5.4	3.4	3.4	49.89	446	446;548	0.00022257	3.0407	928420	1111500	0	1023200	0	1082700	0	648230	459390	0	1141900	0	0	1642000	1011800
O75131;Q9HCH3-2;Q8IYJ1;Q96A23;O95741;Q96A23-2;Q9HCH3;O95741-2	O75131	Copine-3	CPNE3	18	17	44.9	44.9	43.2	60.13	537	537;301;553;557;557;575;593;612	0	53.893	142770000	135570000	138530000	161780000	150920000	195840000	169530000	133390000	146290000	147920000	144930000	149450000	165370000	163400000	147230000
Q9UBL6-2;Q9UBL6	Q9UBL6-2;Q9UBL6	Copine-7	CPNE7	8	7	23.3	21.7	21.7	61.932	558	558;633	0	15.004	0	2364400	2388000	0	2835100	2781200	0	1480800	1210500	1734300	4668700	3178500	1160800	7369900	3059000
Q86YQ8;Q86YQ8-2	Q86YQ8;Q86YQ8-2	Copine-8	CPNE8	3	2	5.7	4.1	4.1	63.107	564	564;233	1	-2	0	0	0	0	0	9883800	3024200	0	0	0	0	2802600	2296100	2500400	0
O14618	O14618	Copper chaperone for superoxide dismutase	CCS	3	3	17.5	17.5	17.5	29.04	274	274	0	4.6067	1742900	1855300	4013200	2433600	3080200	2511900	1919900	0	1500000	4530900	4272000	0	2420300	0	0
Q9NTM9	Q9NTM9	Copper homeostasis protein cutC homolog	CUTC	4	4	24.9	24.9	24.9	29.341	273	273	0	4.2379	3309800	5131500	5525200	5428400	7974900	7744400	4161200	5697200	5331900	6712100	7707900	8315800	5032500	8721300	7594800
O00244	O00244	Copper transport protein ATOX1	ATOX1	2	2	36.8	36.8	36.8	7.4016	68	68	0.00043563	2.8031	9611800	4978500	2346400	5483800	3946400	6169800	5888700	5729000	6189000	7279700	5875200	4915800	7306000	6302500	5279900
O75367-3;O75367;O75367-2	O75367-3;O75367;O75367-2	Core histone macro-H2A.1	H2AFY	15	13	49.6	49.6	42.6	39.488	371	371;372;369	0	49.18	96083000	126240000	123130000	120970000	122590000	134520000	85866000	83019000	80751000	122790000	123170000	135860000	101470000	123430000	108860000
Q9P0M6	Q9P0M6	Core histone macro-H2A.2	H2AFY2	9	7	36.3	29.3	29.3	40.058	372	372	0	19.301	5479300	7551100	8811300	10046000	9807700	12795000	6724200	6545300	5592200	13368000	12467000	12856000	8180800	10969000	14017000
Q13951-2;Q13951	Q13951-2;Q13951	Core-binding factor subunit beta	CBFB	7	7	36.9	36.9	36.9	21.991	187	187;182	0	27.993	15531000	14113000	13381000	14985000	11961000	8647200	17272000	19980000	21357000	14877000	9511000	9080500	11355000	12085000	12071000
P35321	P35321	Cornifin-A	SPRR1A	1	1	16.9	16.9	16.9	9.8774	89	89	1	-2	0	0	0	0	0	0	0	0	0	0	0	0	18999000	0	0
P31146	P31146	Coronin-1A	CORO1A	3	3	5.9	5.9	5.9	51.026	461	461	0.0044652	1.4581	30377000	20994000	16197000	0	6520800	23558000	17076000	15170000	17195000	0	17372000	18672000	0	18537000	22021000
Q9BR76	Q9BR76	Coronin-1B	CORO1B	11	10	29.2	29.2	27.8	54.234	489	489	0	35.325	46058000	57679000	66873000	62273000	59079000	76411000	38552000	40668000	42906000	46818000	44303000	55904000	52978000	51429000	62481000
Q9ULV4-3;Q9ULV4;Q9ULV4-2;Q6QEF8-4;Q6QEF8-3;Q6QEF8-2;Q6QEF8-5;Q6QEF8	Q9ULV4-3;Q9ULV4;Q9ULV4-2	Coronin-1C	CORO1C	16	16	41.7	41.7	41.7	58.947	527	527;474;480;237;285;286;472;472	0	40.904	81880000	62297000	62086000	82142000	64094000	60002000	107340000	79295000	69828000	73620000	57777000	58740000	89233000	66693000	58737000
P57737-3;Q9Y3D7;P57737-2;P57737-4;P57737	P57737-3;Q9Y3D7	Coronin-7;Mitochondrial import inner membrane translocase subunit TIM16	CORO7;PAM16	3	3	5.8	5.8	5.8	114.16	1048	1048;125;840;907;925	0	14.17	6126800	4633000	6038300	3044700	5752200	2184400	10095000	5859200	5929700	3238100	4401100	3493900	4110600	3014600	3959100
Q9P1F3	Q9P1F3	Costars family protein ABRACL	ABRACL	2	2	35.8	35.8	35.8	9.0564	81	81	0	38.026	17541000	18402000	17573000	10005000	19066000	19786000	27443000	21812000	30596000	10881000	23575000	27504000	17877000	18336000	29594000
P10589	P10589	COUP transcription factor 1	NR2F1	6	4	27.7	27.7	21.7	46.155	423	423	0	11.288	1437600	0	0	0	0	0	1630500	1551700	1970300	0	0	0	0	0	1773300
P24468;P24468-3;P24468-2	P24468;P24468-3;P24468-2	COUP transcription factor 2	NR2F2	4	2	16.2	10.1	10.1	45.571	414	414;261;281	0	5.8501	729680	0	0	0	0	0	982150	1492500	1288100	0	0	0	0	0	0
P78310-2;P78310-6;P78310;P78310-7;P78310-5;P78310-4;P78310-3	P78310-2;P78310-6;P78310;P78310-7;P78310-5	Coxsackievirus and adenovirus receptor	CXADR	8	8	34.6	34.6	34.6	38.123	344	344;352;365;324;252;200;89	0	11.148	6682300	4410100	3829900	7328400	5265200	7094400	5186000	3282300	4062600	7440700	5897600	6274900	7868200	5376000	7090000
Q9UEE9;Q9UEE9-2	Q9UEE9;Q9UEE9-2	Craniofacial development protein 1	CFDP1	3	3	14.4	14.4	14.4	33.592	299	299;217	0	12.852	7917200	4759500	6023900	8087400	8216300	5876800	6418300	6218800	6891900	5330100	6862300	8531700	4618600	7394900	8146400
P12277;P06732	P12277	Creatine kinase B-type	CKB	19	19	64.6	64.6	64.6	42.644	381	381;381	0	88.32	276910000	565220000	486010000	414080000	645420000	705590000	291550000	539800000	629200000	447210000	613570000	658880000	381310000	679650000	701500000
P12532;P12532-2;P17540	P12532;P12532-2	Creatine kinase U-type, mitochondrial	CKMT1A	11	11	34.1	34.1	34.1	47.036	417	417;448;419	0	25.417	20121000	44753000	34459000	54951000	67211000	57544000	24063000	30128000	29895000	67292000	60908000	60720000	50999000	52543000	50530000
Q92793-2;Q92793	Q92793-2;Q92793	CREB-binding protein	CREBBP	9	7	5.8	5.8	4.8	260.99	2404	2404;2442	0	7.7787	2021500	2035600	2676500	2033300	1906100	1931400	2177400	2710800	2309400	2035300	1951200	2072100	2443100	2782000	2666600
Q53ET0	Q53ET0	CREB-regulated transcription coactivator 2	CRTC2	1	1	4.8	4.8	4.8	73.301	693	693	0.00062202	2.1533	0	0	0	796100	0	533240	1059200	0	0	830220	0	632580	0	0	0
P46109	P46109	Crk-like protein	CRKL	10	10	47.2	47.2	47.2	33.777	303	303	0	19.598	17950000	15723000	14877000	21480000	21688000	21651000	15305000	18123000	18303000	22743000	22729000	21151000	21373000	23639000	19799000
Q9BZJ0-3;Q9BZJ0-2;Q9BZJ0;Q9BZJ0-4	Q9BZJ0-3;Q9BZJ0-2;Q9BZJ0	Crooked neck-like protein 1	CRNKL1	9	9	17.1	17.1	17.1	99.073	836	836;687;848;104	0	18.485	14424000	12549000	12486000	11240000	10867000	10215000	10566000	13489000	13182000	10689000	12068000	8365800	8837900	10823000	12374000
O15320-8;O15320-7;O15320-2;O15320-4;O15320-3;O15320-10;O15320;Q96PC5;O15320-6;O15320-5;O15320-9;Q96RT6	O15320-8;O15320-7;O15320-2;O15320-4;O15320-3;O15320-10;O15320;Q96PC5;O15320-6;O15320-5;O15320-9;Q96RT6	cTAGE family member 5;Melanoma inhibitory activity protein 2;cTAGE family member 2	CTAGE5;MIA2;CTAGE1	6	3	10.6	10.6	5.8	81.84	724	724;732;761;771;775;792;804;1412;729;809;672;745	0	27.061	2914900	3400900	5945400	3226400	5003500	3319200	2856400	1507400	2190100	4269100	4364500	3773100	4112100	3787000	2650200
Q05D32;Q05D32-2	Q05D32;Q05D32-2	CTD small phosphatase-like protein 2	CTDSPL2	5	5	16.7	16.7	16.7	52.998	466	466;394	0	7.0569	1971400	1904200	3057400	2487100	2122500	1864800	2520500	2392700	2294700	1766000	1837500	2187800	1926300	2070400	2209600
Q13363-2;Q13363	Q13363-2;Q13363	C-terminal-binding protein 1	CTBP1	12	9	40.8	34.5	34.5	46.404	429	429;440	0	26.638	28638000	20480000	22184000	24021000	22957000	32406000	28972000	30401000	25711000	23409000	32032000	30532000	32186000	24232000	27226000
P56545;P56545-3;P56545-2	P56545;P56545-3;P56545-2	C-terminal-binding protein 2	CTBP2	12	9	34.6	34.6	28.5	48.944	445	445;513;985	0	30.463	42589000	37628000	31675000	35313000	42460000	56486000	34763000	42997000	38476000	41874000	44609000	44547000	45080000	44498000	41657000
P17812;P17812-2	P17812;P17812-2	CTP synthase 1	CTPS1	19	17	44.3	44.3	39.9	66.69	591	591;360	0	42.972	67095000	70842000	60522000	58244000	54149000	67645000	84610000	89430000	89850000	48768000	46179000	46581000	44729000	53499000	45777000
Q9NRF8	Q9NRF8	CTP synthase 2	CTPS2	5	3	10.8	6.3	6.3	65.677	586	586	0.0094554	1.1716	666820	0	0	706020	690170	738020	0	0	571360	0	0	1301200	692110	716020	841640
Q9UBG0	Q9UBG0	C-type mannose receptor 2	MRC2	2	2	1.8	1.8	1.8	166.67	1479	1479	0	3.9336	0	0	543560	1107400	498460	519940	0	0	0	1464100	0	759110	1107700	682400	776680
Q9H5V8;Q9H5V8-2;Q9H5V8-3	Q9H5V8;Q9H5V8-2	CUB domain-containing protein 1	CDCP1	13	13	20.5	20.5	20.5	92.931	836	836;649;343	0	25.659	37473000	23593000	19968000	35043000	22223000	26604000	28672000	19509000	20995000	40954000	29360000	30872000	41329000	20362000	24058000
Q9NWM3-2;Q9NWM3	Q9NWM3-2;Q9NWM3	CUE domain-containing protein 1	CUEDC1	3	3	12.8	12.8	12.8	38.794	358	358;386	0	5.4509	1942600	0	0	2915500	0	0	2694200	0	0	2233100	0	0	2890600	0	0
Q9H467	Q9H467	CUE domain-containing protein 2	CUEDC2	4	4	20.9	20.9	20.9	32.009	287	287	0	7.5646	3595900	3943000	2008500	0	2292400	1893300	2529400	3311300	2958800	0	1494600	2307800	0	2506900	1906600
Q92879-4;Q92879-2;Q92879-3;Q92879-6;Q92879;Q92879-5	Q92879-4;Q92879-2;Q92879-3;Q92879-6;Q92879;Q92879-5	CUGBP Elav-like family member 1	CELF1	9	8	23.6	23.6	21.7	55	512	512;482;483;485;486;468	0	19.501	24861000	27277000	17313000	21226000	19769000	19574000	25934000	23299000	20140000	19276000	23764000	22408000	23521000	23650000	22029000
Q13616	Q13616	Cullin-1	CUL1	20	20	29.9	29.9	29.9	89.677	776	776	0	41.236	39878000	43153000	41346000	34012000	45379000	42162000	41164000	43599000	45928000	41026000	41090000	42078000	38968000	39917000	45317000
Q13617;Q13617-2	Q13617;Q13617-2	Cullin-2	CUL2	12	12	21.3	21.3	21.3	86.982	745	745;764	0	29.998	16577000	23854000	21507000	20091000	24400000	20534000	22102000	19572000	19485000	19507000	26517000	23514000	24544000	22683000	22731000
Q13618-2;Q13618;Q13618-3	Q13618-2;Q13618;Q13618-3	Cullin-3	CUL3	22	22	31.5	31.5	31.5	86.233	744	744;768;702	0	58.215	34885000	40519000	34580000	38300000	39560000	34238000	33631000	38162000	42004000	36335000	39994000	41139000	38696000	44668000	41430000
Q13619;Q13619-2	Q13619;Q13619-2	Cullin-4A	CUL4A	17	11	26	17.9	17.9	87.679	759	759;659	0	12.105	12754000	8666900	11080000	9341300	13369000	8384600	10503000	12580000	11676000	7431500	9800500	8702000	8720800	9771200	11639000
Q13620-1;Q13620	Q13620-1;Q13620	Cullin-4B	CUL4B	24	3	33.9	33.9	8.3	102.3	895	895;913	0	43.964	47458000	40292000	45311000	53968000	40609000	40781000	51802000	42055000	45448000	41880000	40977000	37913000	48210000	42727000	45204000
Q13620-3	Q13620-3	Cullin-4B	CUL4B	22	1	33.2	1.3	1.3	84.016	717	717	1	-2	15970000	10738000	0	0	0	0	0	0	0	0	0	0	0	0	0
Q93034	Q93034	Cullin-5	CUL5	15	15	23.3	23.3	23.3	90.954	780	780	0	49.784	8517900	12209000	15379000	11230000	11703000	11398000	11486000	7884600	7676200	11984000	12679000	15179000	13757000	10438000	13247000
Q86VP6;Q86VP6-2;Q86VP6-3;O75155-2;O75155	Q86VP6;Q86VP6-2	Cullin-associated NEDD8-dissociated protein 1	CAND1	43	43	48.5	48.5	48.5	136.37	1230	1230;1062;403;1119;1236	0	136.54	159520000	157370000	160680000	153200000	190520000	194770000	155320000	180210000	181480000	164700000	230090000	235580000	184850000	215440000	229560000
Q69YN2;Q69YN2-3;Q69YN2-2	Q69YN2;Q69YN2-3	CWF19-like protein 1	CWF19L1	16	16	39.8	39.8	39.8	60.618	538	538;401;242	0	34.087	17804000	19952000	21171000	19276000	23096000	18983000	20301000	17652000	14895000	16883000	19345000	22416000	17249000	22688000	20487000
P15336-5;P15336;P15336-3;P15336-7;P15336-2;P15336-4	P15336-5;P15336;P15336-3;P15336-7;P15336-2;P15336-4	Cyclic AMP-dependent transcription factor ATF-2	ATF2	2	2	10.9	10.9	10.9	52.276	487	487;505;209;219;329;447	0	7.9342	0	0	0	0	0	0	0	0	0	0	719960	0	0	0	735730
Q99941-2;Q99941	Q99941-2;Q99941	Cyclic AMP-dependent transcription factor ATF-6 beta;Processed cyclic AMP-dependent transcription factor ATF-6 beta	ATF6B	1	1	3.7	3.7	3.7	76.411	700	700;703	1	-2	0	0	0	0	0	0	0	0	0	0	0	0	0	0	2817900
P17544-2;P17544-3;P17544-4;P17544-6;P17544;P17544-5	P17544-2;P17544-3;P17544-4;P17544-6;P17544	Cyclic AMP-dependent transcription factor ATF-7	ATF7	3	3	10.4	10.4	10.4	49.649	462	462;473;307;483;494;117	0.0019908	1.712	0	0	0	0	0	0	924950	1203400	1380600	0	0	0	0	0	0
P16220-2;P16220;P16220-3;Q03060-9;Q03060-24;Q03060-8;Q03060-32;Q03060-26;Q03060-21;Q03060-31;Q03060-6	P16220-2;P16220;P16220-3	Cyclic AMP-responsive element-binding protein 1	CREB1	3	2	15.3	15.3	13.1	35.136	327	327;341;230;108;112;120;236;248;285;299;348	0	4.4709	2297800	2713000	2394200	3837900	3106200	3165200	1687100	2035100	2710600	3268000	2759100	3233800	2799800	2516000	2818000
Q96M20-3;Q96M20-2;Q96M20	Q96M20-3;Q96M20-2;Q96M20	Cyclic nucleotide-binding domain-containing protein 2	CNBD2	1	1	3.1	3.1	3.1	49.513	423	423;572;576	1	-2	0	0	0	0	0	0	0	0	0	0	0	1441400	0	0	0
P20248	P20248	Cyclin-A2	CCNA2	2	2	10	10	10	48.55	432	432	0.0006215	2.1438	2282400	1554300	0	998010	0	0	1357700	0	1957900	1397900	0	0	0	0	0
O95273-2;O95273	O95273-2;O95273	Cyclin-D1-binding protein 1	CCNDBP1	1	1	4.2	4.2	4.2	34.553	309	309;360	0.00042526	2.449	999500	1083400	0	0	0	766070	1460600	1861200	1784400	0	0	0	0	0	839840
P06493;P06493-2	P06493;P06493-2	Cyclin-dependent kinase 1	CDK1	16	14	65	65	58.6	34.095	297	297;240	0	40.809	112960000	112890000	91411000	61365000	90612000	78069000	106090000	118000000	115140000	38981000	53849000	43202000	52790000	79093000	77779000
P21127-12;P21127-4;P21127-5;P21127-10;P21127-6;P21127-9;P21127-8;P21127-3;P21127-2;P21127;Q9UQ88-10;Q9UQ88-4;Q9UQ88-3;Q9UQ88-2;Q9UQ88;Q9UQ88-5;Q9UQ88-9;Q9UQ88-8	P21127-12;P21127-4;P21127-5;P21127-10;P21127-6;P21127-9;P21127-8;P21127-3;P21127-2;P21127;Q9UQ88-10;Q9UQ88-4;Q9UQ88-3;Q9UQ88-2;Q9UQ88;Q9UQ88-5	Cyclin-dependent kinase 11B;Cyclin-dependent kinase 11A	CDK11B;CDK11A	13	13	34.9	34.9	34.9	49.554	439	439;461;526;565;738;748;772;781;782;795;439;770;779;780;783;397;531;167	0	18.623	25384000	32554000	30944000	29024000	26144000	26836000	25576000	25161000	21956000	25917000	27388000	26552000	32453000	26512000	23360000
Q9NYV4-2;Q9NYV4;Q9NYV4-3;Q96Q40-2;Q96Q40-4;Q96Q40-3;O94921-3;Q96Q40-5;Q96Q40;O94921-2;O94921;Q07002;Q07002-2;Q07002-3;Q14004-2;Q14004	Q9NYV4-2;Q9NYV4	Cyclin-dependent kinase 12	CDK12	8	7	11.3	10.8	10.8	163.23	1481	1481;1490;1273;358;384;400;423;429;435;451;469;472;474;504;1452;1512	0	26.12	3562900	3199000	3482800	4186200	3219700	1443100	3065300	3968900	3132200	3753800	3015800	3406400	3698800	3757000	3611700
Q00537-2;Q00537	Q00537-2;Q00537	Cyclin-dependent kinase 17	CDK17	2	1	4.2	2.7	2.7	59.53	523	523;523	1	-2	0	0	0	1377400	0	0	0	0	0	0	0	0	0	0	0
P24941-2;P24941;Q00526	P24941-2;P24941	Cyclin-dependent kinase 2	CDK2	8	6	44.3	37.1	37.1	30.035	264	264;298;305	0	22.374	11600000	7307600	9181800	3579300	5895600	4905400	17137000	18051000	19466000	7894700	5034400	3005400	5556200	5784400	4724600
O14519-2;O14519	O14519-2;O14519	Cyclin-dependent kinase 2-associated protein 1	CDK2AP1	1	1	14.9	14.9	14.9	9.6008	87	87;115	0.00022056	2.9247	0	0	0	0	0	0	0	624470	0	0	0	0	0	0	0
Q9BW66-2;Q9BW66;Q9BW66-3	Q9BW66-2;Q9BW66;Q9BW66-3	Cyclin-dependent kinase 2-interacting protein	CINP	1	1	9.3	9.3	9.3	13.287	118	118;212;227	0.0085584	1.2169	0	0	0	0	0	0	0	0	724260	0	0	0	0	0	0
P11802;P11802-2	P11802;P11802-2	Cyclin-dependent kinase 4	CDK4	5	4	26.1	23.4	23.4	33.729	303	303;183	1	-2	2128800	1981200	0	0	1286700	2153500	4539100	2512900	3972400	1968100	1528700	1807000	1991700	1698300	2073400
Q00534	Q00534	Cyclin-dependent kinase 6	CDK6	8	7	30.1	27.6	27.6	36.938	326	326	0	11.871	12322000	2452600	1402600	1038300	2655000	1715700	9672900	8974700	7521100	0	613390	1726600	1651700	1927500	1842300
P50613	P50613	Cyclin-dependent kinase 7	CDK7	5	5	24.3	24.3	24.3	39.038	346	346	0	11.574	6508900	6890200	3990000	3858600	12108000	3288300	6259800	6483200	6989500	2680900	3205300	2781300	2991700	2416500	2198500
P49336-2;P49336;Q9BWU1-2;Q9BWU1	P49336-2;P49336;Q9BWU1-2;Q9BWU1	Cyclin-dependent kinase 8;Cyclin-dependent kinase 19	CDK8;CDK19	2	2	9.1	9.1	9.1	53.155	463	463;464;442;502	0.0021654	1.6382	0	0	0	0	0	1381800	0	1141200	993050	0	1983300	0	0	0	0
P50750;P50750-2	P50750;P50750-2	Cyclin-dependent kinase 9	CDK9	10	9	34.9	32.8	32.8	42.777	372	372;489	0	18.243	11776000	12195000	15052000	14662000	11647000	11024000	8028700	11204000	11281000	12808000	14351000	12273000	14551000	13066000	13107000
P38936	P38936	Cyclin-dependent kinase inhibitor 1	CDKN1A	1	1	11	11	11	18.119	164	164	0	4.5416	1958800	3151700	2589000	3711000	1405500	1243000	1273300	1408100	1517000	2923500	2067300	1874400	4475900	2598700	2500500
P46527	P46527	Cyclin-dependent kinase inhibitor 1B	CDKN1B	2	2	19.7	19.7	19.7	22.073	198	198	0	9.6957	0	2753300	2325300	0	0	0	0	0	4412400	753810	0	0	4060400	0	0
O76039-2;O76039	O76039-2;O76039	Cyclin-dependent kinase-like 5	CDKL5	1	1	1.7	1.7	1.7	107.52	960	960;1030	0.0085649	1.2244	0	0	1462900	0	0	1668500	0	0	0	3159300	0	0	0	1074200	0
P61024	P61024	Cyclin-dependent kinases regulatory subunit 1	CKS1B	3	3	32.9	32.9	32.9	9.6601	79	79	0	3.7554	8081800	6740700	6447300	2785600	3487600	4389500	6035400	6964000	7074700	2793700	2481500	2880800	2634500	2935800	3272100
P33552	P33552	Cyclin-dependent kinases regulatory subunit 2	CKS2	1	1	12.7	12.7	12.7	9.8602	79	79	0.0019916	1.7137	3191000	2332700	1473400	0	782320	1200800	5420600	6491700	4563000	1207000	975810	0	965370	1467200	1232500
Q00535;Q00535-2	Q00535;Q00535-2	Cyclin-dependent-like kinase 5	CDK5	7	6	29.5	26.7	26.7	33.304	292	292;260	0	6.2992	1947100	1811000	1143900	2354300	2388600	4118600	1789800	1285400	1041100	2261500	1815800	1277900	2227900	1611200	1259200
O14976;O14976-2	O14976;O14976-2	Cyclin-G-associated kinase	GAK	20	20	23.5	23.5	23.5	143.19	1311	1311;1232	0	41.503	17762000	18349000	17155000	16852000	17827000	16804000	20836000	21725000	18169000	16340000	16672000	15558000	20565000	18477000	17395000
P51946	P51946	Cyclin-H	CCNH	6	6	24.8	24.8	24.8	37.643	323	323	0	8.8932	2094000	4604300	1730500	1729000	0	976960	3841200	3794700	2258800	2438200	2534800	2028300	3398100	1720800	1735500
O75909-4;O75909;O75909-1;O75909-2	O75909-4;O75909;O75909-1	Cyclin-K	CCNK	4	4	13.2	13.2	13.2	66.136	600	600;580;357;354	0	6.2521	5265000	6348500	7349100	8129700	6659700	5422200	6432900	6138000	6406300	7145500	6743800	6685700	5891300	6251900	6850800
Q9UK58-6;Q9UK58;Q9UK58-4;Q9UK58-5	Q9UK58-6;Q9UK58;Q9UK58-4;Q9UK58-5	Cyclin-L1	CCNL1	4	4	15.7	15.7	15.7	47.788	428	428;526;232;172	0	11.403	1506800	1492000	1293000	1296900	0	0	889940	981960	929490	1068700	1850900	0	0	1903500	0
O60563	O60563	Cyclin-T1	CCNT1	2	2	7.2	7.2	7.2	80.684	726	726	0	7.4108	6638300	9090800	11238000	7825200	6892900	4745000	6773100	7124400	6476300	7653200	8938400	5495400	9984700	6867000	9288700
O60583-2;O60583	O60583-2;O60583	Cyclin-T2	CCNT2	3	3	5.9	5.9	5.9	73.681	663	663;730	0	3.9301	0	1727500	3536600	3098700	2813400	1230400	3233000	1040300	1781900	2391800	2103600	1345500	1925200	2178900	2764400
Q8ND76-3;Q8ND76-2;Q8ND76	Q8ND76-3;Q8ND76-2;Q8ND76	Cyclin-Y	CCNY	2	2	9.4	9.4	9.4	33.245	287	287;316;341	0.004281	1.477	0	0	0	0	1571500	1607900	2118200	1482000	1550100	2142700	1431100	1693300	0	0	0
P32929;P32929-2;P32929-3	P32929;P32929-2;P32929-3	Cystathionine gamma-lyase	CTH	5	5	20	20	20	44.508	405	405;361;373	0	15.854	0	2921000	3720200	4291300	3047400	4165100	2180800	2362900	1953200	7961000	4540900	5275500	5628800	3600100	4347700
P04080	P04080	Cystatin-B	CSTB	7	7	77.6	77.6	77.6	11.139	98	98	0	22.626	90805000	138920000	175300000	130620000	121390000	196530000	89438000	101780000	115820000	126530000	106810000	138210000	88409000	100400000	164900000
P21291	P21291	Cysteine and glycine-rich protein 1	CSRP1	4	4	29.5	29.5	29.5	20.567	193	193	0	13.631	8741300	11846000	12404000	15430000	10753000	12995000	9230900	8652900	9303900	16447000	13298000	12739000	12434000	12546000	12126000
Q16527	Q16527	Cysteine and glycine-rich protein 2	CSRP2	6	6	41.5	41.5	41.5	20.954	193	193	0	11.376	6238800	6237100	8228100	6668100	11134000	8760200	5606100	5385700	5784600	6725600	6814800	7119100	4858800	8869500	7589700
Q9UHD1;Q9UHD1-2	Q9UHD1;Q9UHD1-2	Cysteine and histidine-rich domain-containing protein 1	CHORDC1	19	19	67.8	67.8	67.8	37.489	332	332;313	0	34.717	175340000	117000000	110760000	122380000	106880000	153350000	191960000	138740000	159640000	122300000	115550000	135100000	193150000	113040000	146390000
Q9Y697-2;Q9Y697-3;Q9Y697	Q9Y697-2;Q9Y697-3;Q9Y697	Cysteine desulfurase, mitochondrial	NFS1	8	8	28.2	28.2	28.2	44.017	397	397;406;457	0	11.441	8158100	9632200	14603000	7954500	11839000	11371000	9119600	8431400	11906000	8567700	11316000	10686000	8281700	10032000	12609000
Q16878	Q16878	Cysteine dioxygenase type 1	CDO1	2	2	7.5	7.5	7.5	22.972	200	200	0.0021722	1.6522	42237000	44776000	53945000	46108000	47477000	64754000	52715000	59315000	67695000	43143000	42712000	28029000	33790000	33085000	39617000
Q9Y4P1-6;Q9Y4P1;Q9Y4P1-2;Q9Y4P1-4;Q9Y4P1-3;Q8WYN0-2;Q8WYN0	Q9Y4P1-6;Q9Y4P1;Q9Y4P1-2;Q9Y4P1-4	Cysteine protease ATG4B	ATG4B	8	8	30.8	30.8	30.8	42.621	380	380;393;468;331;280;336;398	0	21.415	8229000	8942900	2353100	2875500	3708500	6731900	8341300	7578200	6106100	7001200	4072100	3462500	6014600	6938700	5058900
Q9H1C7	Q9H1C7	Cysteine-rich and transmembrane domain-containing protein 1	CYSTM1	1	1	10.3	10.3	10.3	10.631	97	97	0.00042096	2.322	702130	878350	2139800	0	1082800	1025300	798160	1215700	1028500	1410100	1226000	1529300	1338200	1376300	1129500
P50238	P50238	Cysteine-rich protein 1	CRIP1	2	2	28.6	28.6	28.6	8.5328	77	77	0.0042835	1.4824	20363000	17296000	15087000	14354000	16011000	16035000	10635000	23047000	11243000	19408000	17612000	20601000	17431000	16405000	16871000
P52943;P52943-2	P52943;P52943-2	Cysteine-rich protein 2	CRIP2	5	5	37	37	37	22.492	208	208;282	0	21.529	3324000	6186400	6272200	5552700	7877200	6723900	2689600	3266600	3213200	12523000	10171000	9696600	8240200	8316500	9258800
Q6UXH1-4;Q6UXH1;Q6UXH1-6;Q6UXH1-5;Q6UXH1-3;Q6UXH1-2	Q6UXH1-4;Q6UXH1;Q6UXH1-6;Q6UXH1-5;Q6UXH1-3;Q6UXH1-2	Cysteine-rich with EGF-like domain protein 2	CRELD2	2	2	8	8	8	35.288	325	325;353;373;402;284;321	0	5.6929	5522800	7685300	8331000	6717900	7745700	4757400	7526800	6049900	4974800	7271300	4810000	3956600	7045100	8275100	5887600
P49589;P49589-3;P49589-2	P49589;P49589-3;P49589-2	Cysteine--tRNA ligase, cytoplasmic	CARS	24	24	42.2	42.2	42.2	85.472	748	748;831;726	0	62.392	26135000	38747000	38483000	45595000	38222000	39670000	24305000	31417000	23245000	57099000	48626000	48768000	53548000	38989000	34115000
P32320	P32320	Cytidine deaminase	CDA	4	4	54.8	54.8	54.8	16.185	146	146	0	11.08	4109000	3631300	3919400	6187100	3150100	4683800	4545400	2677500	0	12965000	4908900	6699700	11322000	3613500	4895600
P00156	P00156	Cytochrome b	MT-CYB	2	2	5.8	5.8	5.8	42.717	380	380	0.000625	2.1959	1187300	830690	940180	1071600	1184800	867390	674300	0	1059300	934940	1540700	1738100	610830	732970	1195200
P13498	P13498	Cytochrome b-245 light chain	CYBA	2	2	8.7	8.7	8.7	21.012	195	195	0.00081699	1.9742	2248500	4190600	3384400	2785700	2131800	2016300	1889100	2460900	2799400	1784200	1446900	1792500	1900000	1649800	1798700
P00167-2;P00167-3;P00167	P00167-2;P00167-3;P00167	Cytochrome b5	CYB5A	4	4	53.1	53.1	53.1	11.268	98	98;124;134	0	4.3878	985890	1429000	1941700	1220300	1678700	1349000	0	857700	951750	0	0	1247000	1335600	1013300	2129500
O43169	O43169	Cytochrome b5 type B	CYB5B	5	5	58.2	58.2	58.2	16.332	146	146	0	67.326	103900000	239200000	160640000	180350000	265550000	273690000	143610000	114030000	132230000	199540000	209620000	233590000	147710000	231570000	216140000
P31930	P31930	Cytochrome b-c1 complex subunit 1, mitochondrial	UQCRC1	19	18	56.9	56.9	55.4	52.645	480	480	0	66.771	149670000	194210000	175680000	197290000	236860000	269110000	157870000	157490000	164570000	229430000	281590000	272040000	217770000	251200000	236090000
O14957	O14957	Cytochrome b-c1 complex subunit 10	UQCR11	1	1	21.4	21.4	21.4	6.5696	56	56	0.0010107	1.8547	886800	797910	799430	0	620680	751220	1336000	2322400	1216200	0	1168800	0	350380	679430	457990
P22695	P22695	Cytochrome b-c1 complex subunit 2, mitochondrial	UQCRC2	16	16	60.9	60.9	60.9	48.442	453	453	0	48.405	111210000	122480000	118140000	131140000	160100000	151270000	102300000	92866000	111340000	149890000	193230000	186670000	138760000	166000000	164120000
P07919;A0A096LP55	P07919	Cytochrome b-c1 complex subunit 6, mitochondrial	UQCRH	3	3	56	56	56	10.739	91	91;91	0	8.5887	21808000	20057000	17146000	13894000	24394000	24178000	30483000	24913000	24655000	18268000	24265000	15663000	10905000	18262000	17491000
P14927;P14927-2	P14927;P14927-2	Cytochrome b-c1 complex subunit 7	UQCRB	5	5	42.3	42.3	42.3	13.53	111	111;140	0	9.4524	11117000	19847000	19128000	16960000	24945000	12616000	12447000	15907000	14177000	19747000	23108000	16050000	11723000	15069000	17933000
O14949	O14949	Cytochrome b-c1 complex subunit 8	UQCRQ	1	1	15.9	15.9	15.9	9.9062	82	82	0.00082001	2.0253	1925700	1234400	933790	0	1198100	0	832250	1815800	3474400	0	2121800	1428600	0	0	0
Q9UDW1;Q9UDW1-2	Q9UDW1;Q9UDW1-2	Cytochrome b-c1 complex subunit 9	UQCR10	2	2	38.1	38.1	38.1	7.3084	63	63;62	0	8.7379	11139000	9544800	10511000	7379000	9773200	5143100	13847000	19765000	18247000	9133500	14580000	8700900	4746500	4757500	9116100
P47985;P0C7P4	P47985;P0C7P4	Cytochrome b-c1 complex subunit Rieske, mitochondrial;Cytochrome b-c1 complex subunit 11;Putative cytochrome b-c1 complex subunit Rieske-like protein 1	UQCRFS1;UQCRFS1P1	5	5	21.9	21.9	21.9	29.668	274	274;283	0	17.593	22289000	31133000	37215000	39816000	42036000	35554000	21078000	26931000	32331000	47026000	51153000	52822000	35604000	37779000	42408000
P99999;CON__P62894	P99999	Cytochrome c	CYCS	6	6	55.2	55.2	55.2	11.749	105	105;105	0	13.298	138220000	103940000	118910000	98121000	98164000	91236000	126560000	204020000	195960000	99726000	108580000	105390000	85796000	79611000	112620000
Q9NYJ1	Q9NYJ1	Cytochrome c oxidase assembly factor 4 homolog, mitochondrial	COA4	2	1	32.2	32.2	14.9	10.134	87	87	0	3.7857	2847500	4829700	4099300	2893000	4694900	2652900	1733400	0	0	2850200	4161300	3853500	2380600	3338200	4075800
Q9NYJ1-2	Q9NYJ1-2	Cytochrome c oxidase assembly factor 4 homolog, mitochondrial	COA4	2	1	39.6	24	24	11.308	96	96	1	-2	468670	507930	543640	672280	0	0	401360	448440	823230	0	0	0	0	0	583480
Q5JTJ3-3;Q5JTJ3;Q5JTJ3-2;REV__O75521-2;REV__O75521	Q5JTJ3-3;Q5JTJ3;Q5JTJ3-2	Cytochrome c oxidase assembly factor 6 homolog	COA6	4	4	58.2	58.2	58.2	9.4275	79	79;125;156;359;394	0	9.2335	4766100	7110800	6846200	7170900	10090000	8450700	4593900	6179200	7891100	5176800	8171800	7992500	4114300	6005000	7065300
Q96BR5	Q96BR5	Cytochrome c oxidase assembly factor 7	COA7	3	3	21.6	21.6	21.6	25.709	231	231	0	4.0862	8878500	8317400	5444200	6361400	7081400	6734600	6474900	6948500	5278100	7038000	7819500	5584500	6279300	7344200	6490400
Q9Y6N1-2;Q9Y6N1	Q9Y6N1-2;Q9Y6N1	Cytochrome c oxidase assembly protein COX11, mitochondrial	COX11	3	3	15.6	15.6	15.6	26.133	231	231;276	0	3.5577	4244200	4997200	6851400	3064200	6437700	3307300	3554000	2712200	3392200	3511800	4690800	8013600	5115400	4983100	6269400
Q7KZN9-2;Q7KZN9	Q7KZN9-2;Q7KZN9	Cytochrome c oxidase assembly protein COX15 homolog	COX15	3	3	11.9	11.9	11.9	43.835	388	388;410	0	7.2374	2934400	2271700	2435300	2368600	3226000	1980500	3401600	4152100	3810800	1659800	2693400	2909000	2633100	2472900	3120300
Q14061	Q14061	Cytochrome c oxidase copper chaperone	COX17	1	1	25.4	25.4	25.4	6.9151	63	63	0	3.6475	10696000	11732000	15383000	6688100	10472000	8117400	6634000	9224000	8211100	6655900	14544000	9526800	5327600	11198000	11026000
Q5RI15;Q5RI15-2	Q5RI15;Q5RI15-2	Cytochrome c oxidase protein 20 homolog	COX20	2	2	22	22	22	13.291	118	118;130	0	3.6518	2951800	2782100	2387000	1261700	1137600	1548000	3344100	3591800	2975000	1447300	2773300	1286100	1195000	1192900	1543100
P00395	P00395	Cytochrome c oxidase subunit 1	MT-CO1	1	1	6	6	6	57.041	513	513	0.0019928	1.7175	1618800	796170	0	1120500	0	2616200	3887800	6021900	6057200	0	1954500	2214400	0	3345800	2518400
P00403	P00403	Cytochrome c oxidase subunit 2	MT-CO2	6	6	32.2	32.2	32.2	25.565	227	227	0	33.748	57448000	111300000	136880000	104780000	169930000	140240000	44936000	80752000	92177000	120520000	201780000	216210000	97588000	137380000	187280000
P13073	P13073	Cytochrome c oxidase subunit 4 isoform 1, mitochondrial	COX4I1	6	6	38.5	38.5	38.5	19.576	169	169	0	13.561	77527000	132230000	125700000	91804000	147410000	127470000	76428000	88836000	94365000	102080000	141860000	136150000	81326000	118920000	134160000
P20674	P20674	Cytochrome c oxidase subunit 5A, mitochondrial	COX5A	6	6	47.3	47.3	47.3	16.762	150	150	0	15.933	47496000	49381000	39032000	40299000	54462000	55647000	55552000	90967000	73030000	54662000	55074000	62880000	47481000	61560000	64552000
P10606	P10606	Cytochrome c oxidase subunit 5B, mitochondrial	COX5B	5	5	45	45	45	13.696	129	129	0	11.603	21186000	55350000	53007000	52508000	83788000	73195000	20016000	28361000	27881000	50107000	78947000	60421000	39112000	57977000	63812000
P14854	P14854	Cytochrome c oxidase subunit 6B1	COX6B1	6	6	66.3	66.3	66.3	10.192	86	86	0	36.077	14513000	41210000	30428000	20961000	44774000	45203000	16515000	28305000	20845000	30460000	51495000	48003000	25724000	49494000	52779000
P14406	P14406	Cytochrome c oxidase subunit 7A2, mitochondrial	COX7A2	2	2	27.7	27.7	27.7	9.3959	83	83	0	5.7531	6452400	12990000	11367000	4310400	17064000	10212000	5307200	13196000	11815000	5714500	23711000	6908500	2451400	5100700	8757100
O14548	O14548	Cytochrome c oxidase subunit 7A-related protein, mitochondrial	COX7A2L	3	3	36.8	36.8	36.8	12.615	114	114	0	6.4096	4115100	7281100	10214000	4372600	9333000	6154000	5114000	5191600	4831100	4166100	9110000	5844000	4684700	8273300	10335000
O00483	O00483	Cytochrome c oxidase subunit NDUFA4	NDUFA4	4	4	46.9	46.9	46.9	9.3697	81	81	0	6.8873	28318000	55678000	54756000	36479000	73813000	56145000	31601000	42070000	46053000	36241000	77568000	63702000	31603000	59962000	75371000
P08574	P08574	Cytochrome c1, heme protein, mitochondrial	CYC1	6	6	26.8	26.8	26.8	35.422	325	325	0	17.127	42694000	48593000	46129000	47856000	42085000	47076000	41826000	49644000	45165000	54783000	61901000	53919000	44738000	47197000	51167000
P53701	P53701	Cytochrome c-type heme lyase	HCCS	9	9	48.5	48.5	48.5	30.601	268	268	0	13.915	19306000	17466000	17719000	21234000	16001000	18171000	18920000	16385000	16925000	18345000	16237000	17678000	21929000	18677000	18759000
Q8IUI8-2;Q8IUI8	Q8IUI8-2;Q8IUI8	Cytokine receptor-like factor 3	CRLF3	10	10	34.7	34.7	34.7	49.35	438	438;442	0	26.1	15734000	15058000	18538000	19194000	13664000	16574000	20556000	20249000	18879000	18592000	18348000	18664000	21309000	19597000	18934000
P21399	P21399	Cytoplasmic aconitate hydratase	ACO1	20	20	32.1	32.1	32.1	98.398	889	889	0	41.09	35911000	29775000	28428000	56923000	36876000	27667000	34469000	24504000	19500000	71603000	42812000	33281000	57567000	39432000	32988000
Q14204	Q14204	Cytoplasmic dynein 1 heavy chain 1	DYNC1H1	173	173	48.7	48.7	48.7	532.4	4646	4646	0	323.31	577460000	464610000	525520000	640580000	512850000	510780000	525630000	453510000	469990000	658210000	510470000	535760000	650780000	542060000	558900000
Q13409-6;Q13409-3;Q13409-7;Q13409-2;Q13409-5;Q13409	Q13409-6;Q13409-3;Q13409-7;Q13409-2;Q13409-5;Q13409	Cytoplasmic dynein 1 intermediate chain 2	DYNC1I2	9	9	27.3	27.3	27.3	68.297	611	611;612;630;632;637;638	0	24.413	37905000	25075000	28140000	39309000	27431000	28198000	31451000	18941000	20027000	33740000	23900000	21664000	32625000	25776000	24025000
Q9Y6G9	Q9Y6G9	Cytoplasmic dynein 1 light intermediate chain 1	DYNC1LI1	14	13	35.6	35.6	33.1	56.578	523	523	0	36.504	33073000	26436000	25609000	31890000	20768000	24630000	29109000	33356000	37325000	26824000	19806000	20547000	26942000	22422000	22179000
O43237;O43237-2	O43237;O43237-2	Cytoplasmic dynein 1 light intermediate chain 2	DYNC1LI2	12	11	38.2	35.6	35.6	54.099	492	492;415	0	26.589	16134000	13712000	14463000	16406000	14083000	13862000	16801000	12238000	10525000	20844000	14736000	14220000	17826000	18422000	19351000
Q8NCM8;Q8NCM8-2;Q8NCM8-3	Q8NCM8;Q8NCM8-2	Cytoplasmic dynein 2 heavy chain 1	DYNC2H1	4	4	1.5	1.5	1.5	492.62	4307	4307;4314;920	1	-2	6503200	9074200	7468700	5210900	7319800	8257000	7863900	7949100	9289200	7400800	7819100	10258000	8089700	8597900	7089100
Q7L576;Q7L576-2;Q7L576-3	Q7L576;Q7L576-2	Cytoplasmic FMR1-interacting protein 1	CYFIP1	30	18	29.6	29.6	17.6	145.18	1253	1253;822;447	0	48.164	45119000	33635000	34996000	46021000	40672000	40387000	48174000	47504000	45372000	49125000	44425000	40721000	45627000	43961000	41989000
Q96F07-2;Q96F07	Q96F07-2;Q96F07	Cytoplasmic FMR1-interacting protein 2	CYFIP2	16	4	16.4	4.3	4.3	145.67	1253	1253;1278	0	11.142	1833900	1429400	1519100	1655100	1417500	1250700	2026500	1384400	1775400	1711500	1886000	1738400	1820300	1025400	2129100
P16333;P16333-2	P16333;P16333-2	Cytoplasmic protein NCK1	NCK1	5	4	27.1	27.1	24.9	42.864	377	377;313	0	11.919	3544400	3741200	2269300	3488500	2662700	2892200	3502100	2930100	3731600	3514200	2657800	3138300	3837500	2584800	2989400
O43639	O43639	Cytoplasmic protein NCK2	NCK2	2	1	5	2.9	2.9	42.915	380	380	0.0076292	1.2526	0	337810	0	0	0	0	0	0	0	0	289740	0	0	0	303700
Q7Z7A3	Q7Z7A3	Cytoplasmic tRNA 2-thiolation protein 1	CTU1	4	4	21.3	21.3	21.3	36.45	348	348	0	4.8412	3241800	2510000	5472100	2622700	2100100	2076200	4703500	2406800	3998600	0	1680600	1832200	0	1821700	2393500
Q2VPK5-3;Q2VPK5;Q2VPK5-5	Q2VPK5-3;Q2VPK5;Q2VPK5-5	Cytoplasmic tRNA 2-thiolation protein 2	CTU2	6	6	20.1	20.1	20.1	46.527	428	428;515;485	0	15.009	4990100	4270400	3845700	6328300	3226800	3887400	6170100	5383900	7214400	5059400	3019300	3661200	4925100	4170600	2548700
Q8WWK9-6;Q8WWK9-5;Q8WWK9;Q8WWK9-4	Q8WWK9-6;Q8WWK9-5;Q8WWK9;Q8WWK9-4	Cytoskeleton-associated protein 2	CKAP2	5	5	10.4	10.4	10.4	71.194	634	634;682;683;494	0	8.3018	4404100	3204000	3604500	2549000	2454700	1488500	4472100	3258300	3101900	0	1623000	1543000	0	2587500	1824600
Q07065	Q07065	Cytoskeleton-associated protein 4	CKAP4	27	27	50.5	50.5	50.5	66.022	602	602	0	100.2	89094000	132530000	151940000	149880000	124380000	135520000	89241000	83688000	92112000	162610000	129320000	133700000	125070000	115310000	119830000
Q14008-2;Q14008;Q14008-3	Q14008-2;Q14008;Q14008-3	Cytoskeleton-associated protein 5	CKAP5	52	52	34.7	34.7	34.7	218.52	1972	1972;2032;2039	0	73.21	96339000	94079000	78821000	68960000	65425000	68072000	99037000	86654000	92958000	67841000	60461000	68696000	81426000	67845000	72187000
P28838-2;P28838	P28838-2;P28838	Cytosol aminopeptidase	LAP3	25	25	63.7	63.7	63.7	52.771	488	488;519	0	93.744	117650000	123410000	147790000	123370000	146050000	156760000	118670000	130260000	128050000	115470000	153250000	153450000	124450000	147580000	146390000
Q9H0P0-3;Q9H0P0-2;Q9H0P0-1;Q9H0P0	Q9H0P0-3;Q9H0P0-2;Q9H0P0-1;Q9H0P0	Cytosolic 5-nucleotidase 3A	NT5C3A	6	6	25.3	25.3	25.3	32.558	285	285;286;297;336	0	9.5754	1818400	3224600	2005600	1773300	1622800	0	2532800	2952600	2913800	0	1924800	1459200	1821700	1348000	2521700
O00154-4;O00154-6;O00154-7;O00154;O00154-5;O00154-2;O00154-3	O00154-4;O00154-6;O00154-7;O00154;O00154-5;O00154-2;O00154-3	Cytosolic acyl coenzyme A thioester hydrolase	ACOT7	13	13	52.1	52.1	52.1	37.419	338	338;329;370;380;350;246;283	0	46.302	87718000	75603000	68890000	96187000	79763000	87565000	79242000	70863000	71303000	94367000	74122000	78218000	113310000	81788000	73475000
Q9H6Q4-2;Q9H6Q4-3;Q9H6Q4	Q9H6Q4-2;Q9H6Q4-3;Q9H6Q4	Cytosolic Fe-S cluster assembly factor NARFL	NARFL	2	2	26.2	26.2	26.2	26.135	233	233;374;476	0.00041999	2.2845	2886800	3266300	3166000	3923000	3921900	2980600	4030400	2702300	3071100	3583200	3940500	3311700	3288300	3409500	2828700
P53384-2;P53384	P53384-2;P53384	Cytosolic Fe-S cluster assembly factor NUBP1	NUBP1	6	6	34.6	34.6	34.6	33.412	309	309;320	0	27.692	7035400	9478400	8595300	8101300	8203400	9046100	8581100	8253200	8634800	8806000	9575700	8865800	8005400	9235700	8359500
Q9Y5Y2	Q9Y5Y2	Cytosolic Fe-S cluster assembly factor NUBP2	NUBP2	6	6	42.1	42.1	42.1	28.825	271	271	0	13.084	15671000	15813000	21560000	14522000	13585000	16877000	19386000	28910000	25746000	12969000	20151000	17617000	15152000	22425000	17248000
Q96KP4;Q96KP4-2	Q96KP4;Q96KP4-2	Cytosolic non-specific dipeptidase	CNDP2	23	23	66.7	66.7	66.7	52.878	475	475;391	0	64.428	99013000	103050000	114020000	100460000	117260000	87232000	82683000	86429000	80269000	110410000	109040000	109930000	107110000	105630000	114130000
P47712	P47712	Cytosolic phospholipase A2;Phospholipase A2;Lysophospholipase	PLA2G4A	6	6	13.8	13.8	13.8	85.238	749	749	0	10.498	3224500	3715900	3669900	4028900	5436500	5620100	2693100	3891200	4507300	2970600	4439100	4998100	3387800	6980700	6815100
P49902;P49902-2	P49902;P49902-2	Cytosolic purine 5-nucleotidase	NT5C2	13	13	31.4	31.4	31.4	64.969	561	561;532	0	20.102	12471000	9671000	11453000	13888000	12096000	12340000	15284000	12716000	15985000	11170000	11093000	12069000	10242000	11928000	12788000
Q69YQ0-2;Q69YQ0	Q69YQ0-2;Q69YQ0	Cytospin-A	SPECC1L	5	5	7.9	7.9	7.9	120.18	1078	1078;1117	0.0021756	1.6565	0	1092800	431000	0	389000	0	389680	557100	648000	476140	513690	426100	399230	469010	444490
Q5M775-4;Q5M775;Q5M775-5;Q5M775-3;Q5M775-2	Q5M775-4;Q5M775;Q5M775-5;Q5M775-3;Q5M775-2	Cytospin-B	SPECC1	7	6	11.3	11.3	10.6	110.24	987	987;1068;703;709;790	0	6.7698	5204000	5441600	4971600	3713000	4342000	3095400	4352900	3497900	3972600	4826700	3619000	3316600	3293100	4862500	4471600
O43175	O43175	D-3-phosphoglycerate dehydrogenase	PHGDH	17	17	45.8	45.8	45.8	56.65	533	533	0	67.041	39974000	112520000	148250000	114290000	167810000	157330000	47702000	59602000	53060000	101470000	190950000	193290000	91435000	153750000	130790000
Q96EP5-2;Q96EP5	Q96EP5-2;Q96EP5	DAZ-associated protein 1	DAZAP1	7	7	24.6	24.6	24.6	40.529	378	378;407	0	16.217	36434000	52244000	49300000	59992000	53174000	46990000	44264000	37120000	35325000	44893000	48995000	47243000	48625000	45334000	40022000
Q02338	Q02338	D-beta-hydroxybutyrate dehydrogenase, mitochondrial	BDH1	6	6	30.6	30.6	30.6	38.157	343	343	0	6.6605	2943100	2558800	1713600	2537200	4199900	4611300	3826500	3200300	3082700	4102200	5957900	4145300	3200700	5790000	4229900
Q5BKZ1;Q5BKZ1-2	Q5BKZ1	DBIRD complex subunit ZNF326	ZNF326	8	5	21.6	21.6	12.2	65.653	582	582;70	0	17.412	10385000	16537000	14165000	9818900	13531000	13543000	12404000	16906000	14767000	8431500	11565000	12299000	10169000	13709000	12913000
Q5BKZ1-3	Q5BKZ1-3	DBIRD complex subunit ZNF326	ZNF326	4	1	19.7	5.1	5.1	43.1	376	376	0.003321	1.5266	0	0	0	0	983990	0	1574500	0	0	0	635540	0	0	0	777650
Q9UKG1	Q9UKG1	DCC-interacting protein 13-alpha	APPL1	8	8	19.5	19.5	19.5	79.663	709	709	0	10.833	6634000	3606000	3277300	7663900	5931300	5106100	6587700	3077400	6133300	4136700	3747200	5923000	8347200	5303000	5035600
Q96GG9	Q96GG9	DCN1-like protein 1	DCUN1D1	7	7	31.7	31.7	31.7	30.124	259	259	0	17.024	9952800	11690000	13798000	9905200	14270000	9994300	11762000	10096000	10044000	9025900	10791000	14828000	10189000	10641000	16885000
Q8IWE4	Q8IWE4	DCN1-like protein 3	DCUN1D3	1	1	6.2	6.2	6.2	34.291	304	304	0.00022017	2.9096	0	0	0	1028300	0	0	0	0	0	0	0	0	0	0	0
Q9BTE7;Q92564-2;Q92564;Q92564-3	Q9BTE7	DCN1-like protein 5	DCUN1D5	5	5	22.8	22.8	22.8	27.508	237	237;257;292;336	0	9.1726	3995300	4982100	3207400	2788100	4036000	3486500	5192900	5061600	5809700	3263900	3235900	3861100	2702400	4289500	3164400
Q9H773	Q9H773	dCTP pyrophosphatase 1	DCTPP1	7	7	48.2	48.2	48.2	18.681	170	170	0	19.041	37340000	38494000	29042000	30692000	37296000	36593000	28758000	34157000	33832000	31686000	31777000	34717000	29983000	34705000	36841000
Q5QP82	Q5QP82	DDB1- and CUL4-associated factor 10	DCAF10	1	1	3	3	3	60.581	559	559	0.0010075	1.8298	0	0	0	0	0	0	0	0	0	0	0	0	0	0	0
Q8TEB1-2;Q8TEB1;Q8TEB1-3	Q8TEB1-2;Q8TEB1;Q8TEB1-3	DDB1- and CUL4-associated factor 11	DCAF11	2	2	5.6	5.6	5.6	58.846	520	520;546;446	0.00081766	1.9957	0	0	0	0	0	0	0	0	0	1587500	0	0	462440	0	0
Q9NV06	Q9NV06	DDB1- and CUL4-associated factor 13	DCAF13	9	9	23.6	23.6	23.6	51.402	445	445	0	10.924	15399000	15887000	13351000	11266000	15707000	14821000	15261000	21433000	21143000	9982500	14550000	14086000	11478000	18450000	13701000
Q9NXF7	Q9NXF7	DDB1- and CUL4-associated factor 16	DCAF16	2	2	12.5	12.5	12.5	24.193	216	216	0.00042026	2.2999	1290200	0	0	869860	0	493300	1592800	944880	0	0	0	0	726590	771030	642010
Q58WW2;Q58WW2-2;Q58WW2-4;Q58WW2-3	Q58WW2;Q58WW2-2;Q58WW2-4;Q58WW2-3	DDB1- and CUL4-associated factor 6	DCAF6	4	4	7.2	7.2	7.2	96.291	860	860;880;920;951	0	4.337	2681900	2097500	2803000	4494100	2482700	2388800	2530400	1451300	2641800	3033200	2809000	2260200	3519300	2540200	2138300
P61962;P61962-2	P61962	DDB1- and CUL4-associated factor 7	DCAF7	6	6	21.3	21.3	21.3	38.926	342	342;142	0	72.599	5151900	7672600	6675300	6584500	7246700	8621800	5732800	8731300	8497400	8129600	7245400	9411000	6774100	8997400	10438000
Q5TAQ9;Q5TAQ9-2	Q5TAQ9	DDB1- and CUL4-associated factor 8	DCAF8	4	4	10.1	10.1	10.1	66.851	597	597;273	0	6.4836	2525400	3291800	3242600	4885800	4697300	4624900	4288700	4425200	4036100	4152900	4470300	4790900	5032300	4473500	3919300
P30046;P30046-2;A6NHG4	P30046;P30046-2;A6NHG4	D-dopachrome decarboxylase;D-dopachrome decarboxylase-like protein	DDT;DDTL	6	6	53.4	53.4	53.4	12.712	118	118;107;134	0	27.654	26189000	16531000	19700000	21509000	14060000	14668000	34776000	25497000	26414000	19805000	21364000	17901000	18594000	13259000	20837000
Q96HY6-2;Q96HY6	Q96HY6-2;Q96HY6	DDRGK domain-containing protein 1	DDRGK1	4	4	25.6	25.6	25.6	35.475	313	313;314	0	25.662	14654000	12716000	21077000	13899000	12526000	13479000	10950000	11233000	13667000	14106000	9656100	13828000	13768000	11719000	11768000
Q9UER7-3;Q9UER7;Q9UER7-5;Q9UER7-4;Q9UER7-2	Q9UER7-3;Q9UER7;Q9UER7-5;Q9UER7-4;Q9UER7-2	Death domain-associated protein 6	DAXX	6	6	23.5	23.5	23.5	73.588	665	665;740;682;688;710	0	20.973	10432000	10952000	10475000	9007700	10197000	10163000	9835200	7222400	10567000	8828800	9579300	8223200	5316200	10540000	8987400
P78560	P78560	Death domain-containing protein CRADD	CRADD	1	1	7	7	7	22.745	199	199	0.00022173	2.9985	701520	291260	500840	496940	0	0	986080	899640	840100	349610	400080	438760	0	0	0
Q9BTC0;Q9BTC0-1;Q9BTC0-2;Q9BTC0-3	Q9BTC0;Q9BTC0-1	Death-inducer obliterator 1	DIDO1	22	22	19	19	19	243.87	2240	2240;1189;544;562	0	36.175	12877000	14503000	14746000	12587000	16770000	15729000	11399000	15247000	15105000	13100000	16051000	15995000	13230000	17568000	16904000
Q86YH6-2;Q86YH6	Q86YH6-2;Q86YH6	Decaprenyl-diphosphate synthase subunit 2	PDSS2	1	1	5	5	5	26.377	240	240;399	1	-2	0	0	0	0	0	0	0	0	0	0	0	0	759530	0	0
Q14185	Q14185	Dedicator of cytokinesis protein 1	DOCK1	13	13	10	10	10	215.34	1865	1865	0	6.8767	0	1991800	1859600	1785900	3068500	2833300	0	1126600	2159200	3939700	6981400	3657900	2417800	4269500	6626300
Q5JSL3	Q5JSL3	Dedicator of cytokinesis protein 11	DOCK11	2	2	1.3	1.3	1.3	237.67	2073	2073	0.00042132	2.33	3503400	3942700	3378700	3505900	3431700	2179900	2551500	3857600	3013700	3567900	4205500	3996900	3539600	3046700	4773700
Q9H7D0;Q9H7D0-2	Q9H7D0	Dedicator of cytokinesis protein 5	DOCK5	18	18	15.2	15.2	15.2	215.31	1870	1870;350	0	60.178	7566800	5474900	9777300	10740000	5511500	7056100	7791900	5186400	6204300	16383000	7422300	6456300	13823000	5325300	5964300
Q96HP0	Q96HP0	Dedicator of cytokinesis protein 6	DOCK6	7	3	4.3	2.1	2.1	229.56	2047	2047	0	4.1031	842050	1496500	1344400	1078200	1408800	0	0	836930	783660	991140	962740	991620	1526500	808080	1229700
Q96N67-4;Q96N67-3;Q96N67-5;Q96N67-2;Q96N67-6;Q96N67;Q96N67-7;Q8NF50-4;Q8NF50-3;Q8NF50-2;Q8NF50	Q96N67-4;Q96N67-3;Q96N67-5;Q96N67-2;Q96N67-6;Q96N67	Dedicator of cytokinesis protein 7	DOCK7	29	25	19.6	19.6	17.5	238.27	2098	2098;2100;2109;2129;2131;2140;632;1999;2031;2067;2099	0	44.367	18769000	21492000	17434000	25747000	18776000	20097000	19033000	18287000	18717000	18699000	18427000	16845000	24267000	17329000	18300000
Q9BZ29-4;Q9BZ29-6;Q9BZ29-3;Q9BZ29-5;Q9BZ29	Q9BZ29-4;Q9BZ29-6;Q9BZ29-3;Q9BZ29-5;Q9BZ29	Dedicator of cytokinesis protein 9	DOCK9	6	6	5.8	5.8	5.8	238.84	2093	2093;1253;2061;2068;2069	0	6.8298	3708400	4617100	3119300	2911100	2550300	2331200	1936600	3503200	2564000	4369200	2770600	3342500	3365900	3335700	3782500
Q96LJ7	Q96LJ7	Dehydrogenase/reductase SDR family member 1	DHRS1	1	1	5.4	5.4	5.4	33.909	313	313	1	-2	0	0	0	0	0	0	0	0	0	0	0	0	0	0	0
Q9Y394-2;Q9Y394	Q9Y394-2;Q9Y394	Dehydrogenase/reductase SDR family member 7	DHRS7	7	7	41.5	41.5	41.5	32.267	289	289;339	0	9.1769	6630200	6075700	5842100	6944700	7376800	6926300	10098000	7550900	5449900	7653800	8894800	6976700	8464600	7867100	9448400
Q6IAN0	Q6IAN0	Dehydrogenase/reductase SDR family member 7B	DHRS7B	3	3	12.9	12.9	12.9	35.119	325	325	0	7.9026	1222200	1344500	1407600	0	1463800	624360	1051100	0	819500	0	1023800	960190	0	1105900	1624900
Q15392-2;Q15392	Q15392-2;Q15392	Delta(24)-sterol reductase	DHCR24	6	6	13.9	13.9	13.9	54.75	475	475;516	0	14.359	10485000	18453000	10836000	9323500	8905400	13310000	12327000	18247000	13221000	9729900	11200000	8688900	12362000	13931000	13697000
Q13011	Q13011	Delta(3,5)-Delta(2,4)-dienoyl-CoA isomerase, mitochondrial	ECH1	9	9	36	36	36	35.816	328	328	0	61.733	12102000	19750000	18716000	23634000	35538000	30097000	12509000	15597000	14398000	28882000	43157000	45182000	27642000	36386000	36870000
P30038;P30038-2;P30038-3	P30038;P30038-2;P30038-3	Delta-1-pyrroline-5-carboxylate dehydrogenase, mitochondrial	ALDH4A1	8	8	21	21	21	61.719	563	563;503;512	0	11.739	2806200	6262200	8934900	7159400	10789000	10610000	2816200	4831800	4862000	7354600	11189000	14739000	5248100	11545000	12450000
P54886;P54886-2	P54886;P54886-2	Delta-1-pyrroline-5-carboxylate synthase;Glutamate 5-kinase;Gamma-glutamyl phosphate reductase	ALDH18A1	35	35	54.5	54.5	54.5	87.301	795	795;793	0	78.066	93089000	105810000	111870000	120900000	117730000	122380000	84392000	110270000	106250000	131310000	132970000	146090000	109620000	141420000	144490000
Q5VZ89-2;Q5VZ89-5;Q5VZ89-6;Q5VZ89;Q5VZ89-4;Q5VZ89-3	Q5VZ89-2;Q5VZ89-5;Q5VZ89-6;Q5VZ89;Q5VZ89-4;Q5VZ89-3	DENN domain-containing protein 4C	DENND4C	2	2	3.3	3.3	3.3	126.24	1146	1146;1387;1607;1673;670;791	0.00082018	2.0253	0	4387600	0	4052600	3957800	0	3868600	0	0	0	3532000	3461500	3131700	3267000	3533600
O43583	O43583	Density-regulated protein	DENR	6	6	39.4	39.4	39.4	22.092	198	198	0	43.859	10587000	13728000	14376000	17145000	14993000	14472000	10668000	10618000	12103000	12863000	13364000	13211000	14434000	12438000	11775000
P27707	P27707	Deoxycytidine kinase	DCK	9	9	40.4	40.4	40.4	30.518	260	260	0	15.53	10045000	9958100	10861000	8554000	10037000	13392000	9811900	8793100	9464400	8249600	10554000	7764600	8381200	10358000	8757300
P32321;P32321-2	P32321;P32321-2	Deoxycytidylate deaminase	DCTD	7	7	47.2	47.2	47.2	20.016	178	178;189	0	26.947	6964400	3283600	3305400	4674300	3434300	3838300	5138800	4481500	3890100	4306200	3555300	3712600	5075500	3970500	4838500
Q16854-2;Q16854	Q16854-2;Q16854	Deoxyguanosine kinase, mitochondrial	DGUOK	1	1	13.2	13.2	13.2	21.438	189	189;277	0	4.2725	895590	0	1096200	1457400	1709500	1357500	1237500	1580400	1462800	1385600	1942000	1772800	0	1374400	1291900
Q9BU89	Q9BU89	Deoxyhypusine hydroxylase	DOHH	5	5	32.1	32.1	32.1	32.904	302	302	0	18.124	3961500	6433300	4435200	1608200	2896900	2020400	7454000	9363000	9566100	0	3423300	2695500	2080300	4035500	4393400
P49366;P49366-2;P49366-3	P49366;P49366-2;P49366-3	Deoxyhypusine synthase	DHPS	10	10	41.2	41.2	41.2	40.97	369	369;322;327	0	29.875	12878000	7107300	10353000	17162000	8308400	6718700	15567000	14681000	13630000	13726000	8505200	5116200	13099000	10029000	9093200
Q9Y3Z3;Q9Y3Z3-4;Q9Y3Z3-3	Q9Y3Z3;Q9Y3Z3-4;Q9Y3Z3-3	Deoxynucleoside triphosphate triphosphohydrolase SAMHD1	SAMHD1	14	14	28.1	28.1	28.1	72.2	626	626;591;556	0	39.874	14261000	19117000	17903000	17299000	24062000	19783000	14983000	17540000	18655000	17692000	26105000	26045000	14582000	24383000	24899000
Q9H147	Q9H147	Deoxynucleotidyltransferase terminal-interacting protein 1	DNTTIP1	1	1	7.6	7.6	7.6	37.013	329	329	0	3.9311	454730	0	501200	396570	0	575870	0	601050	0	0	444830	430570	0	332890	0
Q5QJE6	Q5QJE6	Deoxynucleotidyltransferase terminal-interacting protein 2	DNTTIP2	14	14	28.2	28.2	28.2	84.468	756	756	0	23.2	22782000	30578000	31438000	25468000	21173000	23918000	25549000	25974000	29513000	21366000	23503000	24840000	21951000	20409000	25150000
O00115-2;O00115	O00115-2;O00115	Deoxyribonuclease-2-alpha	DNASE2	5	5	17.7	17.7	17.7	33.615	305	305;360	0	7.7748	2451900	8064800	9351600	5159500	5385300	6414200	2030700	2985900	3120300	5017800	8798500	8196300	4393700	6426100	5704900
Q9Y315	Q9Y315	Deoxyribose-phosphate aldolase	DERA	6	6	28.3	28.3	28.3	35.23	318	318	0	13.969	3548000	4035700	3834800	1979800	4301800	4382900	1930100	3616400	3703800	1667600	4168700	3592700	2742500	4056000	3271000
P33316	P33316	Deoxyuridine 5-triphosphate nucleotidohydrolase, mitochondrial	DUT	9	1	45.6	7.1	7.1	26.563	252	252	0.00061614	2.0441	0	0	0	0	0	546510	0	0	0	0	0	986460	0	510560	0
P33316-2	P33316-2	Deoxyuridine 5-triphosphate nucleotidohydrolase, mitochondrial	DUT	9	1	67.1	67.1	7.9	17.748	164	164	0	22.694	58842000	56959000	31411000	29539000	40937000	37447000	54887000	51134000	52030000	16505000	26745000	25668000	29449000	43088000	40148000
Q9BUN8-2;Q9BUN8	Q9BUN8-2;Q9BUN8	Derlin-1	DERL1	2	2	10.8	10.8	10.8	26.423	231	231;251	0	5.5144	2193300	1728500	980990	436940	525970	847040	1956400	3040100	1422800	0	0	716550	551110	587090	0
Q9GZP9	Q9GZP9	Derlin-2	DERL2	1	1	12.6	12.6	12.6	27.567	239	239	0	5.6435	2468700	3585500	3538600	3107200	4333200	3416000	3133800	2938500	3092900	2695400	2638600	2578400	2801700	2549200	2811600
P81605;P81605-2	P81605;P81605-2	Dermcidin;Survival-promoting peptide;DCD-1	DCD	2	2	20	20	20	11.284	110	110;121	0	5.0349	7958900	3562300	3942000	3869900	21685000	4167100	3521900	2703200	4859000	3793500	6663800	2845400	3175700	3258100	4093600
Q02487-2;Q02487	Q02487-2;Q02487	Desmocollin-2	DSC2	3	3	7.1	7.1	7.1	93.768	847	847;901	0	9.0855	2052600	0	0	1490700	1386600	1061800	1121200	0	0	1914300	2300800	1917200	1531800	1160900	1240600
Q14126	Q14126	Desmoglein-2	DSG2	27	27	42.4	42.4	42.4	122.29	1118	1118	0	121.61	85562000	66586000	76174000	106340000	70969000	71610000	67197000	51001000	52031000	123870000	87433000	103120000	110030000	73922000	78862000
P15924;P15924-3;P15924-2	P15924;P15924-3;P15924-2	Desmoplakin	DSP	98	98	43	43	43	331.77	2871	2871;2428;2272	0	323.31	198230000	200140000	235280000	256100000	257590000	297620000	196440000	150820000	185740000	279960000	268530000	302660000	231790000	247420000	270150000
P60981;P60981-2	P60981;P60981-2	Destrin	DSTN	10	9	64.2	60	60	18.506	165	165;148	0	36.583	48795000	85800000	80814000	30340000	58204000	61660000	52176000	81849000	75203000	33072000	66761000	58646000	41708000	62497000	66281000
Q9BSY9	Q9BSY9	Desumoylating isopeptidase 2	DESI2	1	1	8.8	8.8	8.8	21.444	194	194	0.0006169	2.0632	880200	854240	775630	0	0	0	0	866160	0	0	894570	0	0	0	0
Q9BW61	Q9BW61	DET1- and DDB1-associated protein 1	DDA1	3	3	30.4	30.4	30.4	11.835	102	102	0	3.6835	3850000	5168500	6079600	4836700	3898200	3197900	6422800	3654900	3991600	3389100	3556900	3571000	3173200	3455200	3968400
Q96JH7	Q96JH7	Deubiquitinating protein VCIP135	VCPIP1	12	12	14.6	14.6	14.6	134.32	1222	1222	0	24.629	9768800	9552300	10762000	11586000	9661900	9386000	9385900	9403300	8320100	10563000	8509100	10356000	11011000	9767700	9119500
Q9Y295	Q9Y295	Developmentally-regulated GTP-binding protein 1	DRG1	13	13	49.9	49.9	49.9	40.542	367	367	0	56.126	42423000	46207000	43974000	34508000	40284000	40832000	40104000	54883000	55409000	34159000	38887000	39066000	35576000	40188000	39228000
P55039	P55039	Developmentally-regulated GTP-binding protein 2	DRG2	8	8	26.9	26.9	26.9	40.746	364	364	0	15.91	5480700	5912000	4930300	4880100	4161900	4576400	5528500	5941600	6306400	5280200	6768200	5512800	6316000	4561300	3096800
Q9NR28-2;Q9NR28;Q9NR28-3	Q9NR28-2;Q9NR28;Q9NR28-3	Diablo homolog, mitochondrial	DIABLO	8	8	69.9	69.9	69.9	21.232	186	186;239;195	0	18.659	14086000	19909000	23315000	16539000	24011000	21142000	16363000	18096000	13650000	17744000	20973000	20755000	15477000	17226000	20201000
P23743;P23743-2;P23743-3	P23743	Diacylglycerol kinase alpha	DGKA	3	3	7.1	7.1	7.1	82.629	735	735;118;247	0	10.416	1381600	1046500	2042900	2458900	1736800	2258400	990100	0	1660600	3235300	1528500	1828200	2906300	2129900	1942600
O75907	O75907	Diacylglycerol O-acyltransferase 1	DGAT1	2	2	7.6	7.6	7.6	55.278	488	488	0	11.188	0	1355800	2405900	2640700	1563200	2259700	0	1991600	1632800	1946500	2761200	2637800	1650400	2488600	2808300
Q9H4E7;Q6TDU7-3;Q6TDU7	Q9H4E7	Differentially expressed in FDCP 6 homolog	DEF6	6	6	10.1	10.1	10.1	73.91	631	631;690;716	0	32.635	6606300	7681900	9454500	7937000	7985900	5814600	6483800	7460500	8035500	9594000	7659800	8230700	6727200	8223300	7586000
Q68CQ4	Q68CQ4	Digestive organ expansion factor homolog	DIEXF	7	7	10.4	10.4	10.4	87.054	756	756	0	8.5086	3128100	4260100	4424700	4220000	4733300	5808400	2702000	3351300	5333000	4842400	5513800	5290000	4322600	4718100	6198500
P00374;P00374-2;Q86XF0	P00374;P00374-2	Dihydrofolate reductase	DHFR	8	8	47.6	47.6	47.6	21.452	187	187;135;187	0	16.776	50779000	46294000	44365000	23799000	42750000	43325000	26386000	25721000	26245000	14228000	21035000	22253000	20454000	36130000	27228000
P09622;P09622-2;P09622-3	P09622;P09622-2;P09622-3	Dihydrolipoyl dehydrogenase, mitochondrial	DLD	14	14	41.7	41.7	41.7	54.177	509	509;410;461	0	41.239	62398000	102110000	113840000	92739000	117290000	136520000	60953000	80459000	71880000	96821000	148930000	141770000	94279000	119030000	118600000
P10515	P10515	Dihydrolipoyllysine-residue acetyltransferase component of pyruvate dehydrogenase complex, mitochondrial	DLAT	15	15	34.6	34.6	34.6	68.996	647	647	0	42.599	41302000	53530000	49502000	56781000	57392000	52051000	50392000	43974000	43238000	65619000	70349000	67534000	57524000	59937000	64852000
P36957;P36957-2	P36957;P36957-2	Dihydrolipoyllysine-residue succinyltransferase component of 2-oxoglutarate dehydrogenase complex, mitochondrial	DLST	13	13	40.4	40.4	40.4	48.755	453	453;367	0	30.547	33161000	79683000	70616000	51578000	90457000	83063000	27441000	47758000	52186000	54135000	84365000	99113000	46214000	67082000	67937000
Q02127	Q02127	Dihydroorotate dehydrogenase (quinone), mitochondrial	DHODH	8	8	27.6	27.6	27.6	42.867	395	395	0	14.886	6536300	9617600	8669100	10560000	14799000	13217000	6239900	8591300	10484000	10396000	14621000	11868000	8455200	12787000	12999000
P09417;P09417-2	P09417;P09417-2	Dihydropteridine reductase	QDPR	8	8	53.7	53.7	53.7	25.789	244	244;213	0	27.278	12552000	13256000	15407000	14615000	17234000	17163000	11007000	15843000	14737000	15115000	19368000	22427000	13485000	15109000	17653000
Q16555;Q16555-2	Q16555;Q16555-2	Dihydropyrimidinase-related protein 2	DPYSL2	24	20	65	65	55.2	62.293	572	572;536	0	74.3	62626000	71332000	79908000	82254000	108480000	116100000	57109000	52363000	64078000	100770000	91094000	102860000	102620000	109660000	107380000
Q14195-2;Q14195;Q14117	Q14195-2;Q14195	Dihydropyrimidinase-related protein 3	DPYSL3	20	15	39.5	35.5	32.2	73.91	684	684;570;519	0	29.746	12704000	22697000	27747000	12534000	23426000	28051000	9274000	16522000	19148000	11474000	19247000	28613000	14052000	24267000	26617000
Q9BPU6	Q9BPU6	Dihydropyrimidinase-related protein 5	DPYSL5	5	5	12.1	12.1	12.1	61.421	564	564	0.00043085	2.6514	0	0	0	711050	1348900	940700	437230	0	0	0	1364200	901180	0	782740	1027100
O15228-2;O15228	O15228-2;O15228	Dihydroxyacetone phosphate acyltransferase	GNPAT	4	4	12.1	12.1	12.1	69.906	619	619;680	0	5.3598	1494900	0	1235800	0	1361900	0	0	937190	1344700	0	1312600	0	0	996100	1691100
Q8WVM0	Q8WVM0	Dimethyladenosine transferase 1, mitochondrial	TFB1M	4	4	17.1	17.1	17.1	39.542	346	346	0	10.153	3585200	2358700	3160600	2204400	2801600	2054500	3038900	2332900	2667700	2640400	3740700	2636200	2351500	2741500	2410700
Q9H5Q4	Q9H5Q4	Dimethyladenosine transferase 2, mitochondrial	TFB2M	9	9	28.8	28.8	28.8	45.348	396	396	0	13.646	4537100	4506000	4949700	1800000	4783500	1251900	5686100	6478200	5895200	1529000	3393600	3173200	2992400	1982500	3810200
Q99518	Q99518	Dimethylaniline monooxygenase [N-oxide-forming] 2	FMO2	1	1	2.1	2.1	2.1	53.643	471	471	1	-2	0	0	0	0	0	1601800	0	481510	0	0	945130	0	0	0	0
Q01459	Q01459	Di-N-acetylchitobiase	CTBS	1	1	3.9	3.9	3.9	43.759	385	385	0.00022614	3.2703	0	0	0	0	0	340600	0	0	0	725960	672990	506780	651440	0	475650
P53634;P53634-2;P53634-3	P53634	Dipeptidyl peptidase 1;Dipeptidyl peptidase 1 exclusion domain chain;Dipeptidyl peptidase 1 heavy chain;Dipeptidyl peptidase 1 light chain	CTSC	6	6	20.1	20.1	20.1	51.853	463	463;137;141	0	12.613	1324500	3831200	2982900	3597200	4221700	5220500	1736300	2236600	2346100	0	4361900	2822300	1992400	4987900	3491200
Q9UHL4	Q9UHL4	Dipeptidyl peptidase 2	DPP7	8	8	21.5	21.5	21.5	54.341	492	492	0	23.38	2515900	8784000	6165600	7011100	12507000	12361000	2802500	6358200	4898400	9622400	18738000	12389000	6879500	15572000	10377000
Q9NY33-4;Q9NY33;Q9NY33-2	Q9NY33-4;Q9NY33	Dipeptidyl peptidase 3	DPP3	19	19	39.6	39.6	39.6	79.306	707	707;737;317	0	67.292	36540000	50360000	66638000	47534000	47630000	59413000	35998000	33490000	49123000	47178000	50316000	64184000	46943000	46316000	63197000
Q86TI2-4;Q86TI2;Q86TI2-2	Q86TI2-4;Q86TI2;Q86TI2-2	Dipeptidyl peptidase 9	DPP9	17	17	27.6	27.6	27.6	95.012	836	836;863;892	0	27.269	13903000	13002000	14839000	15614000	11695000	12506000	17349000	13196000	10222000	19181000	10951000	9951600	15847000	14272000	4345900
O95989	O95989	Diphosphoinositol polyphosphate phosphohydrolase 1	NUDT3	2	2	18	18	18	19.471	172	172	0	5.5103	3773500	3108400	3642900	6557800	3988500	4950900	2458000	2823700	3026400	5379300	5840700	4548100	3987500	4851000	4422400
Q9NZJ9;Q9NZJ9-2;Q9NZJ9-3;Q96G61;Q8NFP7	Q9NZJ9;Q9NZJ9-2	Diphosphoinositol polyphosphate phosphohydrolase 2	NUDT4	4	4	31.7	31.7	31.7	20.306	180	180;181;129;164;164	0	8.4709	4070600	5328800	3597300	4604100	3958900	2890800	3689300	5225900	5223500	3769300	3566800	3332900	3658400	4333900	4910100
P53602	P53602	Diphosphomevalonate decarboxylase	MVD	11	11	42.2	42.2	42.2	43.404	400	400	0	19.258	9440800	10550000	10520000	11947000	10763000	11525000	10289000	8462700	7389100	12545000	14188000	11552000	16428000	12482000	13617000
Q9BZG8;Q9BZG8-3;Q9BZG8-2	Q9BZG8;Q9BZG8-3;Q9BZG8-2	Diphthamide biosynthesis protein 1	DPH1	3	3	13.8	13.8	13.8	48.805	443	443;303;363	1	-2	0	0	880130	0	0	1000100	0	1110300	1136200	0	0	0	0	0	0
Q9BQC3;Q9BQC3-2;Q9BQC3-3	Q9BQC3;Q9BQC3-2;Q9BQC3-3	Diphthamide biosynthesis protein 2	DPH2	4	4	16.2	16.2	16.2	52.082	489	489;261;354	0	9.4562	2279300	2352500	2882600	2550200	2216100	3366200	1805100	4170500	4195400	2537600	2745200	3583800	1952000	3153900	3135000
Q9H2P9;Q9H2P9-5;Q9H2P9-6;Q9H2P9-4;Q9H2P9-3;Q9H2P9-2	Q9H2P9;Q9H2P9-5;Q9H2P9-6;Q9H2P9-4;Q9H2P9-3;Q9H2P9-2	Diphthine synthase	DPH5	5	5	34.4	34.4	34.4	31.651	285	285;297;284;285;234;234	0	12.684	2204800	2129700	1852000	1090400	1477600	1453100	2786400	3397100	3620800	893210	1471800	1215400	1344900	2268700	1885300
Q8IYB7-3;Q8IYB7-2;Q8IYB7;Q8IYB7-4;Q8IYB7-5	Q8IYB7-3;Q8IYB7-2;Q8IYB7;Q8IYB7-4	DIS3-like exonuclease 2	DIS3L2	7	7	17.9	17.9	17.9	67.254	603	603;619;885;249;356	0	4.6342	6079500	6075500	5492300	7072900	5945800	5741200	6240400	5086500	5535200	4279900	5379100	5609400	6525100	6343600	5617700
Q5VWQ8-3;Q5VWQ8-4;Q5VWQ8-2;Q5VWQ8-5;Q5VWQ8	Q5VWQ8-3;Q5VWQ8-4;Q5VWQ8-2;Q5VWQ8-5;Q5VWQ8	Disabled homolog 2-interacting protein	DAB2IP	2	1	5.4	3.8	3.8	106.76	967	967;1036;1065;1132;1189	0.00042708	2.5034	0	0	0	1002900	396700	0	548590	802460	0	0	0	0	536390	0	0
Q8N8Z6-2;Q8N8Z6	Q8N8Z6-2;Q8N8Z6	Discoidin, CUB and LCCL domain-containing protein 1	DCBLD1	1	1	2.6	2.6	2.6	59.195	539	539;715	0.0025515	1.5758	0	4962700	0	5250400	0	0	0	0	0	4018900	0	3447300	0	0	4570700
Q96PD2;Q96PD2-2	Q96PD2;Q96PD2-2	Discoidin, CUB and LCCL domain-containing protein 2	DCBLD2	16	16	36.3	36.3	36.3	85.034	775	775;789	0	53.501	19500000	19840000	21423000	21467000	20255000	14079000	21658000	16705000	15336000	20158000	20766000	19891000	22801000	23268000	25401000
Q9P265	Q9P265	Disco-interacting protein 2 homolog B	DIP2B	7	7	7.6	7.6	7.6	171.49	1576	1576	0	23.645	6999000	5801400	6515000	6533400	5170800	4319600	5811500	5156300	6152700	5699100	4773000	5294500	6194400	5656900	5412800
Q86T65-4;Q86T65	Q86T65-4;Q86T65	Disheveled-associated activator of morphogenesis 2	DAAM2	1	1	1	1	1	123.37	1067	1067;1068	1	-2	527530	0	0	0	0	563110	0	735660	890690	620700	735230	697090	720460	0	734180
O14672;O14672-2	O14672	Disintegrin and metalloproteinase domain-containing protein 10	ADAM10	11	11	24.3	24.3	24.3	84.141	748	748;447	0	21.713	15139000	14644000	16055000	12118000	17174000	26519000	15324000	11645000	12562000	17900000	17164000	19078000	18114000	15189000	17844000
Q13444-11;Q13444-13;Q13444-10;Q13444-9;Q13444-8;Q13444-2;Q13444-7;Q13444-6;Q13444-12;Q13444-5;Q13444-4;Q13444-3;Q13444	Q13444-11;Q13444-13;Q13444-10;Q13444-9;Q13444-8;Q13444-2;Q13444-7;Q13444-6;Q13444-12;Q13444-5;Q13444-4;Q13444-3;Q13444	Disintegrin and metalloproteinase domain-containing protein 15	ADAM15	1	1	2.5	2.5	2.5	55.445	520	520;633;772;796;797;814;821;822;824;838;839;862;863	0.0019924	1.7145	0	1109900	0	0	0	770360	0	0	0	0	0	756090	0	691720	568330
Q8TC27	Q8TC27	Disintegrin and metalloproteinase domain-containing protein 32	ADAM32	1	1	1.4	1.4	1.4	87.947	787	787	1	-2	0	0	0	0	0	0	0	0	0	0	0	0	0	1564000	0
Q13443-2;Q13443	Q13443-2;Q13443	Disintegrin and metalloproteinase domain-containing protein 9	ADAM9	7	7	17.3	17.3	17.3	72.359	655	655;819	0	19.328	9948200	6761400	7685800	8617200	7447600	9873900	12679000	13596000	10953000	10078000	8644300	9917700	12751000	10287000	10085000
Q12959-4;Q12959-2;Q12959-5;Q12959-3;Q12959-6;Q12959;Q12959-7;Q12959-8;Q12959-9;Q15700-3;Q15700;Q15700-4;Q15700-2	Q12959-4;Q12959-2;Q12959-5;Q12959-3;Q12959-6;Q12959;Q12959-7;Q12959-8;Q12959-9	Disks large homolog 1	DLG1	20	16	39.6	39.6	34.7	99.941	893	893;926;853;871;891;904;917;788;800;749;870;909;975	0	42.877	22698000	24420000	27790000	37875000	32449000	32190000	25910000	23656000	24612000	47724000	40195000	35307000	34299000	33931000	30201000
Q92796-3;Q92796-2;Q92796	Q92796-3;Q92796-2;Q92796	Disks large homolog 3	DLG3	5	3	19.7	13.9	13.9	42.111	366	366;512;817	0	3.761	1359200	1525900	1790300	3682200	1957300	1892400	1263300	1886700	1655800	1619000	1704700	1919400	0	1494000	1931100
Q8TDM6-5;Q8TDM6-2	Q8TDM6-5;Q8TDM6-2	Disks large homolog 5	DLG5	2	1	4.7	4.7	3.7	74.909	674	674;1579	1	-2	0	2296100	2496400	2097800	2153400	2297400	1927900	0	2437400	0	3281300	2218900	2887500	2399200	0
Q9Y2H0-3;Q9Y2H0-1;Q9Y2H0	Q9Y2H0-3;Q9Y2H0-1;Q9Y2H0	Disks large-associated protein 4	DLGAP4	6	6	16.3	16.3	16.3	49.478	453	453;989;992	0	5.5886	1287800	586820	724360	0	909460	468190	463180	0	537200	3115300	652750	628250	1476100	0	581630
Q15398-1;Q15398;Q15398-3	Q15398-1;Q15398;Q15398-3	Disks large-associated protein 5	DLGAP5	17	17	31.5	31.5	31.5	85.667	765	765;846;842	0	21.474	22227000	6741100	5579600	3169600	1416800	0	22361000	12182000	14041000	957430	0	0	456350	1483700	612880
P26358;P26358-2;P26358-3	P26358;P26358-2;P26358-3	DNA (cytosine-5)-methyltransferase 1	DNMT1	41	41	33	33	33	183.16	1616	1616;1632;1280	0	89.255	99723000	86560000	80480000	43119000	59249000	49651000	107030000	92305000	92793000	38116000	35996000	36172000	40712000	64257000	60378000
Q9Y6K1;Q9Y6K1-3;Q9Y6K1-2	Q9Y6K1;Q9Y6K1-3;Q9Y6K1-2	DNA (cytosine-5)-methyltransferase 3A	DNMT3A	2	2	3.9	3.9	3.9	101.86	912	912;166;723	0.0002182	2.8223	1567400	1906200	1934200	2601900	1557300	1517100	1395000	1393300	0	1864600	1612800	1657300	2006800	1644300	2061100
Q16531;Q16531-2	Q16531	DNA damage-binding protein 1	DDB1	47	47	49.1	49.1	49.1	126.97	1140	1140;451	0	110.06	172560000	202840000	146740000	194320000	211870000	214250000	190710000	189740000	183650000	190800000	212370000	209900000	198840000	225430000	198630000
Q92466;Q92466-4;Q92466-2;Q92466-5;Q92466-3	Q92466;Q92466-4;Q92466-2	DNA damage-binding protein 2	DDB2	6	6	19	19	19	47.863	427	427;363;238;244;156	0.00022543	3.2355	0	0	0	0	0	2458700	0	0	1528700	1505100	1756000	1536800	1507000	1773600	2263300
Q9UH17;Q9UH17-3;P31941-2	Q9UH17;Q9UH17-3	DNA dC->dU-editing enzyme APOBEC-3B	APOBEC3B	3	1	11.3	9.7	5.2	45.924	382	382;357;187	0.0042802	1.4748	0	976350	919930	0	751750	0	807180	0	989420	0	0	0	828340	0	0
Q9NRW3;Q96AK3;Q9UH17-2	Q9NRW3	DNA dC->dU-editing enzyme APOBEC-3C	APOBEC3C	6	4	39.5	39.5	30	22.826	190	190;386;251	0	9.46	3498400	2325600	1434400	2484400	3698400	4926000	2999100	2937700	3584200	2784900	2219600	4443500	4665600	3161500	6626100
Q8IUX4	Q8IUX4	DNA dC->dU-editing enzyme APOBEC-3F	APOBEC3F	3	2	9.7	6.4	6.4	45.02	373	373	0	4.2252	0	0	0	0	0	2167400	0	0	0	1036700	830370	1888000	0	875380	2038100
Q2NKX8	Q2NKX8	DNA excision repair protein ERCC-6-like	ERCC6L	13	13	15.3	15.3	15.3	141.1	1250	1250	0	31.816	6311400	5932200	6773000	5553400	3481100	2773500	10772000	12137000	9135700	4021800	3099200	2478100	4594200	2288300	4291500
O00273;O00273-2	O00273;O00273-2	DNA fragmentation factor subunit alpha	DFFA	10	10	44.1	44.1	44.1	36.521	331	331;268	0	21.422	25629000	37670000	30395000	26047000	36963000	38121000	32167000	29831000	28264000	26593000	37356000	33534000	24573000	33600000	29458000
O76075;O76075-2	O76075;O76075-2	DNA fragmentation factor subunit beta	DFFB	4	4	23.4	23.4	23.4	39.109	338	338;270	0	5.2023	1250000	1275300	1550300	1228700	1850200	985860	1865100	1727100	1575100	1211100	1372800	1297900	1376400	1117500	1613800
P18858;P18858-3;P18858-2	P18858;P18858-3;P18858-2	DNA ligase 1	LIG1	18	18	30.3	30.3	30.3	101.73	919	919;888;801	0	39.993	22558000	23191000	22101000	14881000	18766000	13462000	21553000	25618000	25251000	13883000	12140000	11165000	15472000	18302000	16596000
P49916-3;P49916;P49916-4;P49916-2	P49916-3;P49916;P49916-4;P49916-2	DNA ligase 3	LIG3	15	15	23	23	23	102.69	922	922;1009;862;949	0	21.485	7835300	9345100	9862800	9624200	14415000	12903000	7139600	11234000	11716000	11151000	14559000	15097000	9200500	12698000	13980000
Q9NPF5	Q9NPF5	DNA methyltransferase 1-associated protein 1	DMAP1	1	1	2.6	2.6	2.6	52.992	467	467	0.00043375	2.7537	1222300	1845500	0	0	0	0	1113900	1410100	1192700	1120100	1494800	1313300	1104600	1831000	0
P43246;P43246-2	P43246;P43246-2	DNA mismatch repair protein Msh2	MSH2	20	20	31.2	31.2	31.2	104.74	934	934;868	0	44.595	32574000	34104000	29477000	24187000	22906000	28147000	29672000	30192000	28998000	18928000	22693000	18673000	19745000	29871000	22923000
P52701;P52701-3;P52701-4;P52701-2	P52701;P52701-3;P52701-4;P52701-2	DNA mismatch repair protein Msh6	MSH6	31	31	32.6	32.6	32.6	152.78	1360	1360;1230;1058;1068	0	63.043	40348000	44915000	40940000	32156000	41929000	38018000	43730000	42467000	42031000	28926000	33873000	26287000	32362000	42361000	36832000
P09884	P09884	DNA polymerase alpha catalytic subunit	POLA1	9	9	8.5	8.5	8.5	165.91	1462	1462	0	31.721	1399900	3326900	1471800	0	0	4031800	2581700	4596500	5462600	0	3481000	2251100	0	3281400	1940700
Q14181;Q14181-2	Q14181;Q14181-2	DNA polymerase alpha subunit B	POLA2	8	8	26.6	26.6	26.6	65.947	598	598;361	0	15.121	2763600	4856800	3790800	1630300	4571000	3872300	3761800	4040400	3561200	1679600	5470200	3237400	3138900	5399600	4134600
P06746	P06746	DNA polymerase beta	POLB	5	5	22.4	22.4	22.4	38.177	335	335	0	11.116	7131500	8422900	6663500	5467200	7606900	7013800	8242000	6270400	6463300	6688400	10307000	10246000	7229100	8097300	10178000
P28340	P28340	DNA polymerase delta catalytic subunit	POLD1	22	22	30.8	30.8	30.8	123.63	1107	1107	0	36.828	11313000	10032000	11338000	10355000	10521000	10821000	10380000	17450000	15669000	9075200	10269000	8685400	9342300	13642000	14056000
P49005	P49005	DNA polymerase delta subunit 2	POLD2	3	3	9.6	9.6	9.6	51.289	469	469	0	4.6675	3652300	3264500	2698700	4142400	3175000	2948600	3361600	3714800	3120500	2034900	2495400	2401600	2292000	3133900	2809300
Q15054-3;Q15054-2;Q15054	Q15054-3;Q15054-2;Q15054	DNA polymerase delta subunit 3	POLD3	2	2	7.5	7.5	7.5	39.32	360	360;427;466	0.00042391	2.4073	1528700	0	2056600	1140100	1275500	1651300	1057800	1636900	1403100	1179200	0	0	974840	1401500	1008400
Q07864	Q07864	DNA polymerase epsilon catalytic subunit A	POLE	15	15	10.1	10.1	10.1	261.51	2286	2286	0	19.024	4487800	5190900	4160400	3592900	4230600	3111000	5608100	4350700	4166000	2201300	3158000	2330500	4104400	5248500	4118200
P56282-3;P56282;P56282-2	P56282-3;P56282;P56282-2	DNA polymerase epsilon subunit 2	POLE2	4	4	13.5	13.5	13.5	56.784	502	502;527;501	0	6.6708	1232700	819530	1261100	922000	2046400	797640	2158700	1077600	1024200	0	0	1432200	0	801400	1695800
Q9NRF9	Q9NRF9	DNA polymerase epsilon subunit 3	POLE3	4	4	48.3	48.3	48.3	16.859	147	147	0	10.763	14036000	12508000	10722000	7096600	8201600	6600400	11507000	18318000	15918000	6277200	7624000	6774100	7051800	9752500	8897900
Q9NR33	Q9NR33	DNA polymerase epsilon subunit 4	POLE4	1	1	20.5	20.5	20.5	12.209	117	117	0.00021988	2.8908	0	0	0	0	0	0	0	1189600	0	0	0	0	0	0	0
Q9UBT6-8;Q9UBT6;Q9UBT6-7;Q9UBT6-4;Q9UBT6-6;Q9UBT6-2;Q9UBT6-5;Q9UBT6-3	Q9UBT6-8;Q9UBT6;Q9UBT6-7;Q9UBT6-4;Q9UBT6-6;Q9UBT6-2;Q9UBT6-5;Q9UBT6-3	DNA polymerase kappa	POLK	2	2	4.1	4.1	4.1	88.341	780	780;870;371;372;461;472;489;672	1	-2	0	0	633100	0	0	0	0	0	0	0	0	0	0	0	0
P54098	P54098	DNA polymerase subunit gamma-1	POLG	4	4	4.1	4.1	4.1	139.56	1239	1239	0.00081633	1.9583	1069400	0	1651000	0	1608500	0	1678200	2829900	1659900	0	0	0	0	0	1335500
P49643;P49643-2	P49643	DNA primase large subunit	PRIM2	10	10	28.3	28.3	28.3	58.805	509	509;158	0	19.622	10703000	11691000	8216800	4496300	7947800	7662600	7909500	12199000	11924000	4054700	4977700	5733300	4512200	9547700	7081900
P49642	P49642	DNA primase small subunit	PRIM1	10	10	32.9	32.9	32.9	49.901	420	420	0	18.155	17572000	18592000	12761000	8619200	9791300	9812400	15324000	16658000	20710000	6052000	8447900	7406800	6011700	13813000	11768000
Q9Y620;Q9Y620-2	Q9Y620	DNA repair and recombination protein RAD54B	RAD54B	3	3	4.5	4.5	4.5	102.97	910	910;117	0.0072769	1.2915	0	0	0	0	0	0	0	0	0	0	0	0	0	0	548370
Q92889	Q92889	DNA repair endonuclease XPF	ERCC4	1	1	2.6	2.6	2.6	104.48	916	916	0	7.4632	282690	351980	0	660910	0	0	0	452190	0	0	0	0	0	0	502590
P23025	P23025	DNA repair protein complementing XP-A cells	XPA	1	1	7.3	7.3	7.3	31.368	273	273	0.0021748	1.6561	0	0	0	0	0	0	1067700	371300	0	0	0	0	0	0	0
Q92878-3;Q92878;Q92878-2	Q92878-3;Q92878;Q92878-2	DNA repair protein RAD50	RAD50	8	8	8.7	8.7	8.7	138.43	1173	1173;1312;1318	0	16.407	4412800	3781100	4492100	3463700	4750700	3409700	3649100	8964700	2682700	5670300	5380600	4583400	3144000	6596800	4560700
P18887	P18887	DNA repair protein XRCC1	XRCC1	6	6	12.5	12.5	12.5	69.476	633	633	0	7.2389	12378000	15785000	13793000	12443000	17246000	12811000	15828000	10028000	9577400	13796000	19979000	16340000	13473000	15553000	15449000
Q13426;Q13426-3;Q13426-2	Q13426;Q13426-3;Q13426-2	DNA repair protein XRCC4	XRCC4	9	9	33.9	33.9	33.9	38.286	336	336;310;334	0	15.553	15880000	11314000	10063000	13851000	9382600	7754600	11277000	8587800	11031000	10668000	7798900	8162400	13618000	11007000	9923100
Q14691	Q14691	DNA replication complex GINS protein PSF1	GINS1	2	2	14.8	14.8	14.8	22.988	196	196	0	6.6191	3492500	2543600	2889100	2082300	2701000	1745400	3173100	2818300	3606000	1708700	1886500	2141700	1899700	2616100	2530200
Q9Y248	Q9Y248	DNA replication complex GINS protein PSF2	GINS2	1	1	7	7	7	21.427	185	185	0.002554	1.5957	878050	532190	588020	292480	452030	0	604090	1016400	589570	216600	253400	0	0	0	397500
Q9BRX5;Q9BRX5-3;Q9BRX5-2	Q9BRX5;Q9BRX5-3;Q9BRX5-2	DNA replication complex GINS protein PSF3	GINS3	6	6	44.9	44.9	44.9	24.534	216	216;255;138	0	9.995	5503200	6058500	5427500	3427600	6849400	4254300	6062000	6268000	5488300	3994000	4387500	3241800	5344500	6229300	8202400
Q9BRT9	Q9BRT9	DNA replication complex GINS protein SLD5;DNA replication complex GINS protein SLD5, N-terminally processed	GINS4	3	3	21.1	21.1	21.1	26.047	223	223	0	3.5024	2601300	3822400	3948200	2004800	3088900	2450900	3180100	4272500	3180600	2082400	2318000	2009500	2826300	3606400	4290100
P49736	P49736	DNA replication licensing factor MCM2	MCM2	33	33	51.4	51.4	51.4	101.89	904	904	0	91.407	171660000	195450000	194910000	100920000	185390000	216690000	169980000	182810000	190670000	72762000	162920000	158080000	91545000	194160000	170240000
P25205;P25205-2	P25205;P25205-2	DNA replication licensing factor MCM3	MCM3	40	40	60.9	60.9	60.9	90.98	808	808;853	0	160.07	189700000	212930000	214740000	114990000	224650000	241700000	194440000	212840000	209920000	84386000	194390000	189260000	113720000	232830000	223510000
P33991	P33991	DNA replication licensing factor MCM4	MCM4	32	32	48.9	48.9	48.9	96.557	863	863	0	85.442	170490000	171860000	169060000	93359000	183490000	185930000	165260000	196300000	200830000	77221000	166650000	155940000	101550000	199810000	188370000
P33992	P33992	DNA replication licensing factor MCM5	MCM5	33	33	50.5	50.5	50.5	82.285	734	734	0	89.263	159980000	198180000	184850000	98389000	192560000	185500000	157790000	186510000	187150000	65358000	147230000	146820000	83347000	190460000	166710000
Q14566	Q14566	DNA replication licensing factor MCM6	MCM6	35	35	49.8	49.8	49.8	92.888	821	821	0	156.19	159470000	188300000	193540000	99594000	205010000	195990000	170940000	191680000	217790000	72728000	160260000	156200000	94395000	213940000	178910000
P33993;P33993-3;P33993-2	P33993;P33993-3	DNA replication licensing factor MCM7	MCM7	29	29	51.2	51.2	51.2	81.307	719	719;543;389	0	88.291	186190000	198500000	185450000	100380000	198330000	231230000	192800000	234350000	235250000	72587000	168210000	155140000	90040000	206040000	192280000
P11387	P11387	DNA topoisomerase 1	TOP1	34	29	41.8	41.8	37.5	90.725	765	765	0	69.875	199960000	238710000	299490000	295590000	288770000	280980000	239850000	250560000	234940000	256930000	289820000	270520000	250280000	276140000	256020000
P11388;P11388-2;P11388-3;P11388-4	P11388;P11388-2;P11388-3;P11388-4	DNA topoisomerase 2-alpha	TOP2A	48	36	39.3	39.3	31.7	174.38	1531	1531;1557;1567;1612	0	103.81	111010000	102130000	70529000	39344000	38100000	37158000	114130000	108350000	103370000	34971000	29567000	24979000	33450000	51624000	44091000
Q02880-2;Q02880	Q02880-2;Q02880	DNA topoisomerase 2-beta	TOP2B	22	10	14.6	7.3	7.3	182.66	1621	1621;1626	0	12.243	8564600	12422000	11337000	14585000	13098000	16190000	12098000	15870000	14205000	7254500	9568800	12207000	10141000	18196000	11000000
Q92547	Q92547	DNA topoisomerase 2-binding protein 1	TOPBP1	4	4	3	3	3	170.68	1522	1522	0.00022553	3.2405	1535800	1202700	665690	0	0	817610	743970	722720	708310	0	0	0	0	677090	0
Q13472-3;Q13472-2;Q13472	Q13472-3;Q13472-2;Q13472	DNA topoisomerase 3-alpha	TOP3A	3	3	3.8	3.8	3.8	101.21	906	906;976;1001	0	9.7708	0	0	1987400	0	0	0	0	1947500	0	0	0	1245300	0	0	1698100
O95985;O95985-3;O95985-2	O95985;O95985-3;O95985-2	DNA topoisomerase 3-beta-1	TOP3B	3	3	6.8	6.8	6.8	96.661	862	862;707;730	0.00042337	2.3902	1024900	905760	0	0	1036700	0	0	865760	0	0	967510	981640	0	913460	0
P27695	P27695	DNA-(apurinic or apyrimidinic site) lyase;DNA-(apurinic or apyrimidinic site) lyase, mitochondrial	APEX1	15	15	55	55	55	35.554	318	318	0	36.838	149380000	213140000	225670000	190260000	262290000	234130000	175280000	247270000	216690000	165880000	295100000	261030000	165650000	263510000	242060000
O60870-2;O60870	O60870-2;O60870	DNA/RNA-binding protein KIN17	KIN	4	4	13.1	13.1	13.1	43.261	374	374;393	0	7.4888	1335700	1605300	1759600	1388200	1699100	1991400	2194900	1778400	1656400	1048200	1239600	1294700	1354800	1798700	1213800
P41134-2;P41134	P41134-2;P41134	DNA-binding protein inhibitor ID-1	ID1	1	1	12.1	12.1	12.1	15.586	149	149;155	0.00062644	2.2174	776740	1194400	1142800	948170	0	877320	744440	877660	1221900	0	988970	890200	1131700	839590	1221800
Q2KHR2-2;Q2KHR2	Q2KHR2-2;Q2KHR2	DNA-binding protein RFX7	RFX7	2	2	4.1	4.1	4.1	137.87	1281	1281;1363	1	-2	709780	965740	1280300	1412300	1424700	1024700	677010	0	1058200	1316500	1723500	0	1123400	1258300	0
P38935	P38935	DNA-binding protein SMUBP-2	IGHMBP2	3	3	3.8	3.8	3.8	109.15	993	993	0.0067217	1.3201	0	0	0	0	0	570500	0	5689800	0	0	0	1544300	0	1609000	0
P78527;P78527-2	P78527;P78527-2	DNA-dependent protein kinase catalytic subunit	PRKDC	149	149	44.2	44.2	44.2	469.08	4128	4128;4097	0	323.31	649300000	783700000	739480000	790850000	1018300000	982090000	596550000	673140000	616870000	761000000	1104900000	1048800000	790580000	1026000000	930860000
O95602	O95602	DNA-directed RNA polymerase I subunit RPA1	POLR1A	24	24	24.9	24.9	24.9	194.81	1720	1720	0	58.633	25570000	22690000	26597000	16167000	15332000	15239000	22497000	21026000	22087000	15401000	18679000	16836000	16477000	17705000	17752000
Q9P1U0	Q9P1U0	DNA-directed RNA polymerase I subunit RPA12	ZNRD1	2	2	35.7	35.7	35.7	13.904	126	126	0.00022457	3.1891	1475300	0	755870	0	0	0	994700	1045800	1414800	0	0	0	0	1091000	1066700
Q9H9Y6;Q9H9Y6-3;Q9H9Y6-2;Q9H9Y6-4;Q9H9Y6-5	Q9H9Y6;Q9H9Y6-3;Q9H9Y6-2;Q9H9Y6-4;Q9H9Y6-5	DNA-directed RNA polymerase I subunit RPA2	POLR1B	12	12	13.8	13.8	13.8	128.23	1135	1135;1173;1079;924;952	0	14.833	8017100	6867500	1660300	3536300	4194300	4050300	8951900	7387400	13800000	3031300	2714300	736640	3861400	3994100	3156500
O15446;O15446-2	O15446;O15446-2	DNA-directed RNA polymerase I subunit RPA34	CD3EAP	12	12	49	49	49	54.985	510	510;512	0	37.342	26438000	31129000	29183000	28945000	29067000	21215000	29938000	31093000	30544000	24528000	23634000	21997000	26233000	25734000	21922000
Q9GZS1-2;Q9GZS1	Q9GZS1-2;Q9GZS1	DNA-directed RNA polymerase I subunit RPA49	POLR1E	11	11	27.9	27.9	27.9	47.26	419	419;481	0	12.927	18708000	18297000	14474000	11419000	12384000	11142000	14773000	16088000	18312000	11005000	12298000	11930000	13587000	11827000	11735000
P0CAP2-3;Q9BZD3;P0CAP2	P0CAP2-3;Q9BZD3;P0CAP2	DNA-directed RNA polymerase II subunit GRINL1A;Putative GRINL1B complex locus protein 2	POLR2M;GCOM2	1	1	8.3	8.3	8.3	40.733	363	363;368;368	0	4.3925	0	0	1377800	0	0	1080300	861280	927810	671940	0	0	0	0	841820	0
P24928;P24928-2	P24928	DNA-directed RNA polymerase II subunit RPB1	POLR2A	35	35	27.5	27.5	27.5	217.17	1970	1970;566	0	85.642	46091000	46762000	47346000	46623000	49631000	37860000	48385000	43664000	41375000	42904000	42582000	40760000	46485000	45433000	47405000
Q9H1A7;Q9GZM3;P52435;Q9GZM3-2	Q9H1A7;Q9GZM3;P52435;Q9GZM3-2	DNA-directed RNA polymerase II subunit RPB11-b2;DNA-directed RNA polymerase II subunit RPB11-b1;DNA-directed RNA polymerase II subunit RPB11-a	POLR2J3;POLR2J2;POLR2J	2	2	23.5	23.5	23.5	13.092	115	115;115;117;116	0.00062163	2.1459	1214000	1080700	1132500	0	869320	1512600	2222700	1312500	1677000	1248200	1049100	1220300	0	1105400	1062200
P30876	P30876	DNA-directed RNA polymerase II subunit RPB2	POLR2B	21	21	25.4	25.4	25.4	133.9	1174	1174	0	42.742	35988000	39235000	37256000	30811000	36744000	34328000	34484000	35735000	39770000	24773000	33859000	38472000	28975000	37863000	32372000
P19387	P19387	DNA-directed RNA polymerase II subunit RPB3	POLR2C	6	6	37.8	37.8	37.8	31.441	275	275	0	12.005	9360400	10710000	11576000	6182100	11175000	9345400	11144000	14284000	10521000	8221600	11580000	11045000	8584700	11628000	7266500
O15514	O15514	DNA-directed RNA polymerase II subunit RPB4	POLR2D	2	2	23.9	23.9	23.9	16.311	142	142	0	7.8441	2245300	0	932890	502960	666390	0	4203500	5681600	6597500	0	765370	0	0	0	819240
P62487	P62487	DNA-directed RNA polymerase II subunit RPB7	POLR2G	6	6	45.9	45.9	45.9	19.294	172	172	0	11.713	10457000	12383000	14491000	10582000	7802300	6498000	7279200	9588000	9059900	5822900	6468700	6486500	6504600	9333300	7106000
P36954	P36954	DNA-directed RNA polymerase II subunit RPB9	POLR2I	5	5	56	56	56	14.523	125	125	0	20.17	3414900	4082400	3744600	0	0	0	5399400	4615700	0	0	0	3391800	0	3746200	3998800
O14802	O14802	DNA-directed RNA polymerase III subunit RPC1	POLR3A	9	9	12	12	12	155.64	1390	1390	0	6.9513	1732500	2537200	2745300	3106000	3201800	2496300	2266300	3658900	4353400	2158100	3519200	4410100	1730500	2685700	3186500
Q9NW08-2;Q9NW08	Q9NW08-2;Q9NW08	DNA-directed RNA polymerase III subunit RPC2	POLR3B	2	2	3.9	3.9	3.9	121.12	1075	1075;1133	0.001006	1.8114	0	0	1344800	0	0	0	0	2637900	3070900	1004300	1434900	1531900	0	1553000	0
Q9BUI4	Q9BUI4	DNA-directed RNA polymerase III subunit RPC3	POLR3C	5	5	15.4	15.4	15.4	60.611	534	534	0	11.691	1986800	3980100	3449500	2175800	2680700	1246000	4224800	4486900	3804400	2077400	2970300	2300300	0	2672100	3567300
P05423	P05423	DNA-directed RNA polymerase III subunit RPC4	POLR3D	2	2	11.1	11.1	11.1	44.395	398	398	0	6.8168	1226600	1260200	1889900	856840	1488700	1372300	1535100	2011100	2060800	1335100	2088300	2339200	1537300	2024100	1923500
Q9NVU0-3;Q9NVU0-2;Q9NVU0-5;Q9NVU0-4;Q9NVU0	Q9NVU0-3;Q9NVU0-2;Q9NVU0-5;Q9NVU0-4;Q9NVU0	DNA-directed RNA polymerase III subunit RPC5	POLR3E	1	1	2.9	2.9	2.9	73.138	654	654;666;672;687;708	0.00061996	2.0951	0	0	0	0	0	0	0	0	0	0	0	0	0	0	0
Q9H1D9	Q9H1D9	DNA-directed RNA polymerase III subunit RPC6	POLR3F	2	2	7	7	7	35.684	316	316	0.00062461	2.1922	0	0	0	0	0	0	0	0	0	0	0	0	0	509450	0
Q9Y535-2;Q9Y535	Q9Y535-2;Q9Y535	DNA-directed RNA polymerase III subunit RPC8	POLR3H	1	1	16.6	16.6	16.6	19.658	175	175;204	0	5.3396	1323400	1445800	1057600	1160500	1577700	0	0	0	1029100	923700	1829000	1250900	0	1517400	1388700
O00411	O00411	DNA-directed RNA polymerase, mitochondrial	POLRMT	20	20	23.7	23.7	23.7	138.62	1230	1230	0	41.024	12959000	21217000	19056000	12848000	20175000	16832000	19484000	21871000	18744000	12018000	16981000	16310000	16639000	19368000	18902000
O15160-2;O15160	O15160-2;O15160	DNA-directed RNA polymerases I and III subunit RPAC1	POLR1C	8	8	37.1	37.1	37.1	38.646	342	342;346	0	20.315	21604000	19872000	16228000	18238000	15933000	17891000	17600000	23757000	23360000	14675000	17172000	19054000	15191000	19659000	21836000
Q9Y2S0;Q9Y2S0-2	Q9Y2S0	DNA-directed RNA polymerases I and III subunit RPAC2	POLR1D	4	4	42.1	42.1	42.1	15.237	133	133;122	0	7.9151	12542000	10816000	18206000	10226000	11172000	10635000	10079000	14994000	14185000	9475100	15070000	11680000	9397200	12992000	9407600
P19388	P19388	DNA-directed RNA polymerases I, II, and III subunit RPABC1	POLR2E	4	4	23.3	23.3	23.3	24.551	210	210	0	46.253	22142000	21936000	22234000	18402000	26412000	14581000	21885000	19502000	21554000	16867000	23329000	17503000	17916000	19612000	20791000
P52434;P52434-3;P52434-4;P52434-2;P52434-5	P52434;P52434-3;P52434-4	DNA-directed RNA polymerases I, II, and III subunit RPABC3	POLR2H	6	6	61.3	61.3	61.3	17.143	150	150;114;175;122;86	0	19.33	46751000	50720000	46237000	41816000	42121000	43195000	38398000	65279000	62698000	40506000	31837000	35162000	36501000	42731000	40499000
P31689;P31689-2	P31689;P31689-2	DnaJ homolog subfamily A member 1	DNAJA1	15	15	54.9	54.9	54.9	44.868	397	397;331	0	54.313	237650000	127410000	82958000	85636000	64091000	89989000	266490000	198550000	160970000	100700000	69586000	62764000	96763000	75541000	79852000
O60884	O60884	DnaJ homolog subfamily A member 2	DNAJA2	14	14	53.4	53.4	53.4	45.745	412	412	0	50.52	79193000	84893000	79787000	77429000	68575000	71866000	90513000	115220000	104940000	74859000	73269000	78496000	90870000	86099000	87368000
Q96EY1;Q96EY1-2;Q96EY1-3	Q96EY1;Q96EY1-2	DnaJ homolog subfamily A member 3, mitochondrial	DNAJA3	10	10	28.3	28.3	28.3	52.488	480	480;453;300	0	20.552	16155000	15615000	20813000	15319000	14410000	14372000	17695000	14703000	16932000	17166000	15766000	23541000	18965000	14708000	16693000
Q8WW22-3;Q8WW22;Q8WW22-2	Q8WW22-3;Q8WW22;Q8WW22-2	DnaJ homolog subfamily A member 4	DNAJA4	1	1	3.5	3.5	3.5	41.597	370	370;397;426	0.00042717	2.5036	799690	849370	782450	1084000	752800	563520	686590	0	549790	0	0	0	1719000	701260	905450
P25685;P25685-2	P25685;P25685-2	DnaJ homolog subfamily B member 1	DNAJB1	12	11	42.6	42.6	39.1	38.044	340	340;240	0	23.654	62601000	62637000	61551000	57530000	42922000	48987000	61937000	54034000	54889000	56132000	39504000	43446000	67272000	46040000	47953000
Q9UBS4	Q9UBS4	DnaJ homolog subfamily B member 11	DNAJB11	9	9	33	33	33	40.513	358	358	0	43.289	37756000	50551000	47928000	44033000	38539000	37848000	33393000	34859000	33681000	40304000	36193000	38122000	42516000	36220000	36007000
Q9NXW2;Q9NXW2-2	Q9NXW2;Q9NXW2-2	DnaJ homolog subfamily B member 12	DNAJB12	4	4	14.4	14.4	14.4	41.818	375	375;377	0	10.379	4677800	4043700	5710400	3595200	2884200	2014400	3781700	4380300	4878700	2920900	2608400	2645500	4392500	4074300	3703100
Q8TBM8;Q8TBM8-2	Q8TBM8;Q8TBM8-2	DnaJ homolog subfamily B member 14	DNAJB14	3	3	9	9	9	42.515	379	379;294	0.00043346	2.7494	1326400	1173500	1290500	1925100	0	1048800	2886900	1776700	1504100	1647900	1526800	1118600	1661800	0	0
Q9UDY4	Q9UDY4	DnaJ homolog subfamily B member 4	DNAJB4	6	5	22.8	19.3	19.3	37.806	337	337	0	15.131	14143000	4829700	3407700	5853800	3179800	4701400	7942000	4453900	5550400	7181300	0	3289300	6111900	2147800	3387800
O75190;O75190-3;O75190-2;O75190-4;Q8NHS0;Q8WWF6;P25686-2;P25686	O75190;O75190-3;O75190-2;O75190-4	DnaJ homolog subfamily B member 6	DNAJB6	8	8	32.2	32.2	32.2	36.087	326	326;325;241;277;232;145;277;324	0	11.503	16215000	7685800	6707400	12507000	6806400	8074400	14805000	11398000	10433000	11677000	5800300	5368300	10448000	6605600	6067400
Q96KC8	Q96KC8	DnaJ homolog subfamily C member 1	DNAJC1	3	3	9.4	9.4	9.4	63.882	554	554	0	4.0325	2806000	0	0	2314000	0	1031700	2795200	2049700	0	2384800	0	0	0	0	0
Q8IXB1;Q8IXB1-2;Q8IXB1-3	Q8IXB1;Q8IXB1-2;Q8IXB1-3	DnaJ homolog subfamily C member 10	DNAJC10	10	10	19.5	19.5	19.5	91.079	793	793;747;332	0	16.054	3748000	5042200	3014000	2521400	1938900	1986400	4061400	2346300	1376000	1515000	4723300	3467600	3210400	3073700	2299800
Q9NVH1-3;Q9NVH1;Q9NVH1-2;REV__Q9UL58-2;REV__Q9UL58	Q9NVH1-3;Q9NVH1;Q9NVH1-2	DnaJ homolog subfamily C member 11	DNAJC11	14	14	40	40	40	57.196	507	507;559;521;304;517	0	22.684	10455000	10179000	9094100	8324700	10283000	10032000	12569000	13612000	14012000	9297500	11682000	13129000	8846700	12368000	10338000
O75165	O75165	DnaJ homolog subfamily C member 13	DNAJC13	18	18	11.6	11.6	11.6	254.41	2243	2243	0	22.57	5751500	6731200	11367000	10511000	10385000	10783000	6236000	7865700	7038200	8386200	9763600	10835000	10443000	10939000	10335000
Q9NVM6	Q9NVM6	DnaJ homolog subfamily C member 17	DNAJC17	3	3	14.8	14.8	14.8	34.687	304	304	0.00062474	2.1956	1588900	985600	0	1028000	1075600	0	0	0	0	0	0	0	799000	0	0
Q99543;Q99543-2	Q99543;Q99543-2	DnaJ homolog subfamily C member 2;DnaJ homolog subfamily C member 2, N-terminally processed	DNAJC2	13	13	25.8	25.8	25.8	71.996	621	621;568	0	22.484	19353000	22404000	23850000	23076000	18560000	18808000	24060000	22055000	23564000	17153000	14321000	12804000	20709000	16573000	16426000
Q5F1R6;Q5F1R6-3;Q5F1R6-2	Q5F1R6;Q5F1R6-3;Q5F1R6-2	DnaJ homolog subfamily C member 21	DNAJC21	3	3	8.3	8.3	8.3	62.027	531	531;544;576	0	4.8101	786410	1502800	1358800	0	1180700	0	1767400	1453200	1327500	0	985900	930850	0	0	1057800
Q13217	Q13217	DnaJ homolog subfamily C member 3	DNAJC3	8	8	24.2	24.2	24.2	57.579	504	504	0	18.319	11570000	15002000	17527000	15779000	15456000	11212000	10959000	13687000	11929000	17582000	13369000	14002000	16121000	12997000	14121000
Q9H3Z4;Q9H3Z4-2	Q9H3Z4;Q9H3Z4-2	DnaJ homolog subfamily C member 5	DNAJC5	3	3	36.9	36.9	36.9	22.149	198	198;167	0	13.062	5358800	9002400	10315000	7388000	9119600	4720800	6883200	7169700	6996900	9911800	11090000	9280600	8738400	9870000	7790300
Q99615;Q99615-2	Q99615;Q99615-2	DnaJ homolog subfamily C member 7	DNAJC7	19	19	45.3	45.3	45.3	56.44	494	494;438	0	32.917	55191000	67844000	59173000	51971000	53977000	40805000	59083000	70450000	68168000	43969000	40821000	40298000	51346000	51429000	52198000
O75937	O75937	DnaJ homolog subfamily C member 8	DNAJC8	11	11	33.2	33.2	33.2	29.841	253	253	0	34.384	56395000	47562000	54615000	62184000	59551000	52647000	65391000	59062000	72362000	65910000	63689000	71347000	61083000	74341000	67237000
Q8WXX5	Q8WXX5	DnaJ homolog subfamily C member 9	DNAJC9	10	10	48.8	48.8	48.8	29.909	260	260	0	35.473	29478000	29349000	32825000	23103000	26738000	22455000	28508000	24354000	25885000	25846000	24080000	21702000	25631000	24985000	23936000
O60762	O60762	Dolichol-phosphate mannosyltransferase subunit 1	DPM1	6	6	31.9	31.9	31.9	29.634	260	260	0	10.504	18954000	22582000	15282000	20928000	19994000	17269000	14079000	12332000	13113000	18203000	16396000	16271000	16584000	14976000	16384000
P39656;P39656-3;P39656-2	P39656;P39656-3;P39656-2	Dolichyl-diphosphooligosaccharide--protein glycosyltransferase 48 kDa subunit	DDOST	14	14	46.3	46.3	46.3	50.8	456	456;438;419	0	57.525	94816000	79712000	64386000	91845000	83372000	99783000	89876000	104610000	105080000	92479000	94585000	94144000	94310000	98645000	96604000
P04843	P04843	Dolichyl-diphosphooligosaccharide--protein glycosyltransferase subunit 1	RPN1	27	27	57.7	57.7	57.7	68.569	607	607	0	66.915	212990000	224800000	214170000	216890000	205190000	211920000	182350000	184850000	192550000	230990000	197020000	224580000	220020000	222530000	226060000
P04844;P04844-2	P04844;P04844-2	Dolichyl-diphosphooligosaccharide--protein glycosyltransferase subunit 2	RPN2	16	16	45	45	45	69.283	631	631;615	0	65.417	196830000	179520000	170490000	197750000	184070000	191190000	169740000	179150000	174860000	220060000	219770000	229240000	227590000	203090000	219700000
P61803	P61803	Dolichyl-diphosphooligosaccharide--protein glycosyltransferase subunit DAD1	DAD1	1	1	8.8	8.8	8.8	12.497	113	113	0.002553	1.591	0	865320	565880	0	0	0	0	0	0	517110	0	861450	0	616870	891090
P46977;P46977-2	P46977;P46977-2	Dolichyl-diphosphooligosaccharide--protein glycosyltransferase subunit STT3A	STT3A	12	11	17.3	17.3	16.5	80.529	705	705;613	0	16.971	29921000	25071000	33051000	33896000	29352000	31141000	28394000	29609000	29937000	36092000	36706000	37835000	31348000	35714000	34852000
Q8TCJ2	Q8TCJ2	Dolichyl-diphosphooligosaccharide--protein glycosyltransferase subunit STT3B	STT3B	11	10	12.7	12	12	93.673	826	826	0	17.575	27847000	24023000	22993000	29643000	19047000	18332000	19242000	14813000	16835000	23644000	23206000	20778000	25707000	20320000	20626000
Q9Y673-2;Q9Y673	Q9Y673-2;Q9Y673	Dolichyl-phosphate beta-glucosyltransferase	ALG5	3	3	16	16	16	33.525	294	294;324	0	6.5807	1233200	1784400	1221200	1198600	1395400	1511800	2048100	1219100	1225700	1378000	1103300	1559600	0	832370	703680
Q6ZRR9	Q6ZRR9	Doublecortin domain-containing protein 5	DCDC5	1	1	4	4	4	72.752	648	648	1	-2	0	0	0	0	0	0	9931400	0	2381500	0	0	0	0	0	0
P49959-3;P49959-2;P49959	P49959-3;P49959-2;P49959	Double-strand break repair protein MRE11A	MRE11A	4	4	6.8	6.8	6.8	81.069	711	711;680;708	0	5.3774	0	1127800	1632100	0	1676200	1699900	0	0	0	0	1521500	1214300	1713700	1199500	0
O60216;Q9H4I0	O60216	Double-strand-break repair protein rad21 homolog	RAD21	19	19	46	46	46	71.689	631	631;556	0	27.216	15855000	17315000	19454000	15538000	19925000	18765000	15205000	15927000	17458000	17149000	18937000	16407000	11690000	15982000	15665000
O95793-2;O95793;O95793-3	O95793-2;O95793;O95793-3	Double-stranded RNA-binding protein Staufen homolog 1	STAU1	18	18	46.8	46.8	46.8	54.933	496	496;577;502	0	41.443	57655000	55340000	44572000	35777000	37369000	41095000	50636000	51174000	57187000	27948000	31142000	31881000	32821000	38180000	36990000
Q9NUL3-6;Q9NUL3-8;Q9NUL3-3;Q9NUL3-7;Q9NUL3-2;Q9NUL3;Q9NUL3-4	Q9NUL3-6;Q9NUL3-8;Q9NUL3-3;Q9NUL3-7;Q9NUL3-2;Q9NUL3;Q9NUL3-4	Double-stranded RNA-binding protein Staufen homolog 2	STAU2	4	4	14.3	14.3	14.3	43.31	398	398;473;479;504;538;570;314	0	7.4143	3076100	4085400	4999000	4049500	3171500	4132400	2537400	3674700	3478700	3187900	3899600	3152800	2100000	3875600	3798900
P55265-2;P55265-3	P55265-2;P55265-3	Double-stranded RNA-specific adenosine deaminase	ADAR	30	1	35.6	1.9	1.9	133.27	1200	1200;1181	0.0090926	1.1835	1430800	0	0	0	649730	519440	1067900	1339100	1298100	615570	522300	458770	678090	644120	393920
P55265-4;P55265-5;P55265	P55265-4;P55265-5;P55265	Double-stranded RNA-specific adenosine deaminase	ADAR	33	4	36.5	36.5	4.6	140.84	1269	1269;931;1226	0	83.897	70885000	78753000	95628000	101470000	120740000	108770000	71738000	80176000	82580000	114120000	144040000	132560000	101600000	127880000	124180000
O14972-2;O14972	O14972-2;O14972	Down syndrome critical region protein 3	DSCR3	3	3	17.8	17.8	17.8	29.884	270	270;297	0	4.5979	0	752010	807150	0	591230	528050	369200	515200	767420	437730	757480	526350	388750	1146700	770080
Q14919;Q14919-2	Q14919;Q14919-2	Dr1-associated corepressor	DRAP1	5	5	32.7	32.7	32.7	22.35	205	205;211	0	9.8313	14390000	18739000	18932000	16768000	16768000	12039000	16596000	16607000	15295000	14992000	14824000	12039000	13835000	13164000	11801000
Q16643;Q16643-3;Q16643-2	Q16643;Q16643-3;Q16643-2	Drebrin	DBN1	17	17	41.3	41.3	41.3	71.428	649	649;695;651	0	60.868	82930000	110410000	115110000	130230000	134610000	124110000	94690000	122110000	124850000	123430000	120690000	131290000	125320000	152860000	149960000
Q9UJU6;Q9UJU6-5	Q9UJU6;Q9UJU6-5	Drebrin-like protein	DBNL	10	1	34.9	34.9	2.8	48.207	430	430;327	0	29.182	17376000	22955000	22493000	19639000	25878000	30010000	20073000	23356000	26936000	14743000	22159000	22936000	16542000	24734000	22973000
Q9UJU6-2;Q9UJU6-3;Q9UJU6-6;Q9UJU6-4	Q9UJU6-2;Q9UJU6-3;Q9UJU6-6;Q9UJU6-4	Drebrin-like protein	DBNL	10	1	35	3	3	48.294	431	431;439;382;336	0.00022517	3.2189	1562400	0	0	445220	0	0	363880	0	0	1538900	0	0	1152800	0	0
Q8TEA8	Q8TEA8	D-tyrosyl-tRNA(Tyr) deacylase 1	DTD1	3	3	27.8	27.8	27.8	23.423	209	209	0	11.417	7927200	8870100	11970000	11731000	10800000	12576000	9234500	13419000	12802000	10382000	11447000	12416000	10657000	12927000	12236000
Q02750;Q02750-2	Q02750;Q02750-2	Dual specificity mitogen-activated protein kinase kinase 1	MAP2K1	13	9	42.2	42.2	30.3	43.439	393	393;367	0	44.33	33118000	41286000	40028000	41636000	31384000	46601000	40410000	42913000	48904000	46819000	40424000	51429000	49128000	45127000	39851000
P36507	P36507	Dual specificity mitogen-activated protein kinase kinase 2	MAP2K2	13	9	41.2	29.5	29.5	44.424	400	400	0	24.93	9994500	16385000	17430000	12690000	12950000	9608000	8340200	10875000	10971000	14222000	10096000	11996000	13312000	11870000	13294000
P46734;P46734-2;P46734-3;P52564-2;P52564	P46734;P46734-2;P46734-3	Dual specificity mitogen-activated protein kinase kinase 3	MAP2K3	10	9	37.8	37.8	35.7	39.318	347	347;318;352;278;334	0	21.929	15145000	14734000	10934000	8417500	8133900	9027300	17511000	13087000	15154000	9664400	7120700	6738600	9271900	5582800	7461400
P45985;P45985-2	P45985;P45985-2	Dual specificity mitogen-activated protein kinase kinase 4	MAP2K4	7	6	27.3	25.6	25.6	44.287	399	399;410	0	13.08	13215000	7912400	10935000	9173700	7200200	6890900	9679100	8963400	7066200	10101000	7470800	7039800	14503000	7138100	6018400
P49761-1;P49761;P49761-3	P49761-1;P49761;P49761-3	Dual specificity protein kinase CLK3	CLK3	2	2	6.9	6.9	6.9	58.588	490	490;638;467	0	7.942	408420	0	0	0	0	0	815230	1161900	1674300	1583400	0	0	1671600	0	1520900
P33981-2;P33981	P33981-2;P33981	Dual specificity protein kinase TTK	TTK	8	8	13.1	13.1	13.1	96.943	856	856;857	0	8.159	1863300	652470	1456200	8340300	405970	0	1227300	1870300	1049100	0	362000	0	1208500	0	1293400
Q9UNI6	Q9UNI6	Dual specificity protein phosphatase 12	DUSP12	3	3	12.9	12.9	12.9	37.687	340	340	0.00061678	2.0611	0	665620	741070	1100500	659330	0	686580	1093400	989790	995880	697850	1130400	0	1120400	695970
O95147	O95147	Dual specificity protein phosphatase 14	DUSP14	1	1	10.6	10.6	10.6	22.255	198	198	0	3.4891	620570	0	0	0	0	0	1506400	0	610750	0	0	0	0	0	0
P51452-2;P51452	P51452-2;P51452	Dual specificity protein phosphatase 3	DUSP3	3	3	27.8	27.8	27.8	16.162	144	144;185	0	6.2028	2651400	3109600	2829400	2686800	2766800	1798100	2278900	2638100	2429900	2991800	3089800	2908200	2009100	0	2185700
Q16828	Q16828	Dual specificity protein phosphatase 6	DUSP6	1	1	5.2	5.2	5.2	42.319	381	381	0.0002264	3.3083	682370	449160	0	668620	524320	475560	1276300	0	0	0	0	0	0	0	513800
Q99956	Q99956	Dual specificity protein phosphatase 9	DUSP9	2	2	8.1	8.1	8.1	41.867	384	384	0.00022805	3.413	880990	537520	0	694850	0	0	1130600	0	0	1037200	542160	0	1256700	0	0
Q13627-3;Q13627-4;Q13627-5;Q13627-2;Q13627	Q13627-3;Q13627-4;Q13627-5;Q13627-2;Q13627	Dual specificity tyrosine-phosphorylation-regulated kinase 1A	DYRK1A	1	1	3	3	3	60.329	529	529;540;584;754;763	0.0021786	1.6622	0	0	0	0	0	0	0	0	0	0	0	0	0	0	0
Q7RTS9-2;Q7RTS9	Q7RTS9-2;Q7RTS9	Dymeclin	DYM	3	3	9.4	9.4	9.4	54.425	479	479;669	0.00022351	3.1073	788770	927970	747050	894410	0	878030	1442800	0	1849100	707110	568910	1461000	1067600	2190000	0
Q14203-5;Q14203-3;Q14203-4;Q14203-2;Q14203-6;Q14203	Q14203-5;Q14203-3;Q14203-4;Q14203-2;Q14203-6;Q14203	Dynactin subunit 1	DCTN1	26	26	37.1	37.1	37.1	126.73	1139	1139;1236;1253;1144;1271;1278	0	81.88	29111000	31997000	36488000	37117000	38106000	36734000	27738000	30624000	31014000	36979000	36480000	31397000	41200000	45456000	33867000
Q13561;Q13561-3;Q13561-2	Q13561;Q13561-3;Q13561-2	Dynactin subunit 2	DCTN2	15	15	53.4	53.4	53.4	44.23	401	401;403;406	0	48.49	24601000	32498000	31989000	32642000	35456000	32258000	24119000	30071000	27758000	37272000	32573000	31568000	37226000	35215000	34303000
Q9UJW0;Q9UJW0-3;Q9UJW0-2	Q9UJW0;Q9UJW0-3;Q9UJW0-2	Dynactin subunit 4	DCTN4	7	7	31.5	31.5	31.5	52.337	460	460;467;403	0	10.062	12297000	15347000	14183000	12873000	12950000	14131000	14257000	14767000	15288000	13896000	12417000	15031000	15462000	15315000	14972000
Q9BTE1-3;Q9BTE1-2;Q9BTE1	Q9BTE1-3;Q9BTE1-2;Q9BTE1	Dynactin subunit 5	DCTN5	2	2	29.8	29.8	29.8	9.74	84	84;152;182	0	3.5518	719960	640510	424070	494550	779190	837650	734270	495580	587850	826810	0	1139400	910920	1361400	724770
O00429;O00429-3;O00429-6;O00429-5;O00429-7	O00429;O00429-3;O00429-6;O00429-5;O00429-7	Dynamin-1-like protein	DNM1L	28	1	58.2	58.2	3	81.876	736	736;710;749;710;533	0	172.04	71079000	69618000	83490000	85241000	65953000	58889000	75272000	76408000	68977000	80152000	77999000	78046000	88938000	75333000	80182000
O00429-2;O00429-4;O00429-8	O00429-2;O00429-4;O00429-8	Dynamin-1-like protein	DNM1L	28	1	58.9	2.9	2.9	80.535	725	725;699;738	0	6.7423	3455400	2825800	3965300	3966600	4174800	2517800	4128500	2156800	2352700	2881100	2553700	1946200	3103700	3040200	2899900
P50570-2;P50570-5;P50570	P50570-2;P50570-5;P50570	Dynamin-2	DNM2	28	2	43.5	43.5	3.3	97.651	866	866;869;870	0	81.059	74708000	65405000	64180000	78587000	74794000	77689000	62448000	59141000	62578000	89463000	75133000	74376000	81682000	70373000	74865000
Q6XZF7;Q6XZF7-2	Q6XZF7	Dynamin-binding protein	DNMBP	24	23	25.6	25.6	25.2	177.35	1577	1577;823	0	50.223	18797000	19678000	19586000	26569000	19408000	17594000	19384000	21686000	22843000	24021000	22713000	16422000	22271000	18714000	17692000
O60313-2;O60313	O60313-2;O60313	Dynamin-like 120 kDa protein, mitochondrial;Dynamin-like 120 kDa protein, form S1	OPA1	24	24	29.4	29.4	29.4	115.88	997	997;960	0	47.149	28618000	24070000	25600000	33210000	25929000	27507000	27538000	24892000	23907000	39138000	31234000	34705000	35149000	29513000	29047000
Q86Y56;Q86Y56-2;Q86Y56-3	Q86Y56;Q86Y56-2	Dynein assembly factor 5, axonemal	DNAAF5	16	16	29.7	29.7	29.7	93.52	855	855;843;235	0	56.507	13953000	14009000	10972000	12828000	14975000	10984000	18629000	20333000	18247000	11862000	13769000	12262000	14950000	14963000	15664000
Q96DT5	Q96DT5	Dynein heavy chain 11, axonemal	DNAH11	2	2	0.7	0.7	0.7	520.36	4516	4516	0.0044643	1.4554	1966800	1875700	2271700	3939000	3092700	1795100	1206400	1862200	1678500	3506500	3088500	2407900	3016900	2832000	2441900
Q8TD57;Q8TD57-3	Q8TD57	Dynein heavy chain 3, axonemal	DNAH3	3	3	0.9	0.9	0.9	470.77	4116	4116;1887	1	-2	0	3641000	3738200	4238600	4115100	3174100	4504300	3620900	4326200	3751200	3678100	3087500	0	3822500	4356100
Q9NYC9-2;Q9NYC9	Q9NYC9-2;Q9NYC9	Dynein heavy chain 9, axonemal	DNAH9	3	3	1	1	1	503.34	4410	4410;4486	1	-2	0	0	0	0	0	0	0	0	0	0	0	0	0	0	357590
P63167	P63167	Dynein light chain 1, cytoplasmic	DYNLL1	4	1	50.6	50.6	24.7	10.366	89	89	0	16.677	51517000	46826000	48720000	35915000	54653000	20502000	66538000	63888000	60004000	33723000	49210000	31512000	28809000	30770000	55812000
Q96FJ2	Q96FJ2	Dynein light chain 2, cytoplasmic	DYNLL2	4	1	50.6	24.7	24.7	10.35	89	89	0	9.8159	17180000	13776000	12864000	9218700	15409000	11389000	15631000	15055000	11494000	9789800	13938000	8457000	12517000	7409700	9024800
Q9NP97;Q8TF09	Q9NP97	Dynein light chain roadblock-type 1	DYNLRB1	4	4	39.6	39.6	39.6	10.921	96	96;96	0	7.4276	12614000	11598000	6120800	9005100	11449000	7291200	6749700	6917400	7393400	10489000	7221300	6726600	8729800	7197600	8837800
P63172	P63172	Dynein light chain Tctex-type 1	DYNLT1	3	3	49.6	49.6	49.6	12.452	113	113	0	39.443	21241000	15599000	16120000	25734000	11534000	13073000	15582000	15923000	15378000	22779000	13302000	14658000	18820000	13490000	16042000
P51808	P51808	Dynein light chain Tctex-type 3	DYNLT3	2	2	19.8	19.8	19.8	13.062	116	116	0	4.2742	2590100	2521700	3034000	2841900	5741900	3572200	2340300	1955000	1953900	2745500	4003000	4099700	2829400	4075700	3015200
Q8IZA0-2;Q8IZA0	Q8IZA0-2;Q8IZA0	Dyslexia-associated protein KIAA0319-like protein	KIAA0319L	2	2	5.3	5.3	5.3	109.75	996	996;1049	0	3.4832	0	843750	624100	1134900	0	970610	0	0	0	905030	0	1180100	968220	0	1002500
Q03001;Q03001-8;Q03001-14;Q03001-9;Q03001-10	Q03001;Q03001-8;Q03001-14	Dystonin	DST	37	27	7.3	6.7	5.3	860.65	7570	7570;5171;5375;3060;447	0	41.967	6529300	1754100	2036400	4671900	12850000	7203300	5119900	2957300	4132900	5301300	6184400	11543000	5177000	9632500	11175000
Q03001-13	Q03001-13	Dystonin	DST	4	1	6.3	2.3	2.3	102.87	905	905	1	-2	0	0	0	0	0	0	0	0	0	0	0	0	0	0	0
Q03001-3	Q03001-3	Dystonin	DST	8	1	4.5	0.5	0.5	306.75	2649	2649	1	-2	0	0	0	0	0	0	874180	0	1640400	0	1115100	0	0	0	0
O60941-6;O60941-7;O60941;Q9Y4J8-6;Q9Y4J8-10;Q9Y4J8-11;Q9Y4J8-13;Q9Y4J8-2;Q9Y4J8-14;Q9Y4J8-15;Q9Y4J8;Q9Y4J8-8;Q9Y4J8-12;Q9Y4J8-16;Q9Y4J8-5;O60941-3;O60941-5;Q9Y4J8-4;O60941-2;Q9Y4J8-3;O60941-4	O60941-6;O60941-7;O60941;Q9Y4J8-6;Q9Y4J8-10;Q9Y4J8-11;Q9Y4J8-13;Q9Y4J8-2;Q9Y4J8-14;Q9Y4J8-15;Q9Y4J8	Dystrobrevin beta;Dystrobrevin alpha	DTNB;DTNA	3	3	11.7	11.7	11.7	61.538	545	545;609;627;391;395;452;683;686;690;724;743;192;320;510;513;558;560;567;567;570;597	0	4.5115	0	626740	968730	985220	854840	0	0	0	0	1128000	812750	751660	738090	1062000	0
Q14118	Q14118	Dystroglycan;Alpha-dystroglycan;Beta-dystroglycan	DAG1	4	4	6.3	6.3	6.3	97.44	895	895	0	5.9143	1634800	2552800	1954000	1780800	1983900	1237100	2912800	1746400	2842200	3262900	1311000	1779100	2882000	2781500	2637300
P11532-4;P11532;P11532-3;P11532-2	P11532-4;P11532;P11532-3;P11532-2	Dystrophin	DMD	3	2	1.2	1.2	0.8	425.64	3677	3677;3685;2341;2344	1	-2	0	8283000	0	0	0	15481000	0	2994400	0	0	5723900	0	0	0	0
Q96L91-4;Q96L91-3;Q96L91-5;Q96L91-2;Q96L91;Q6ZTU2-6;Q6ZTU2;Q6ZTU2-2	Q96L91-4;Q96L91-3;Q96L91-5;Q96L91-2;Q96L91	E1A-binding protein p400	EP400	6	6	4.7	4.7	4.7	331.77	3042	3042;3086;3122;3123;3159;488;488;430	0.00042553	2.4584	0	0	3890500	0	0	1703900	2502300	1721700	1837400	0	0	0	0	0	0
Q9C0C9	Q9C0C9	E2/E3 hybrid ubiquitin-protein ligase UBE2O	UBE2O	29	29	33.5	33.5	33.5	141.29	1292	1292	0	59.842	52618000	39849000	40406000	37988000	40560000	33723000	50309000	40433000	45823000	37656000	31363000	33845000	47281000	44249000	43525000
Q56P03	Q56P03	E2F-associated phosphoprotein	EAPP	2	2	8.4	8.4	8.4	32.762	285	285	0.0031293	1.5457	1558200	1267400	1631300	2150700	2375200	1915800	1299600	1428700	2060400	1705300	1828500	1488400	1822400	2031400	1987700
Q9UII4	Q9UII4	E3 ISG15--protein ligase HERC5	HERC5	4	4	6	6	6	116.85	1024	1024	0	7.4738	0	0	794640	0	992800	1016100	501110	1157200	760100	1576100	857760	1047200	725550	1470500	1211100
O00257;O00257-3	O00257;O00257-3	E3 SUMO-protein ligase CBX4	CBX4	4	4	10.5	10.5	10.5	61.367	560	560;290	0	5.2747	2283800	0	0	3586900	2002400	1285300	1478500	1520800	1147900	3374400	1957900	2139800	6510700	1837100	1663700
Q96MF7	Q96MF7	E3 SUMO-protein ligase NSE2	NSMCE2	2	2	15	15	15	27.932	247	247	0	4.5317	1241700	985420	1242300	0	0	0	1570100	1301900	1615600	1135400	0	1492400	0	894730	1121200
O75928-2;O75928-3;O75928;O75925;O75925-2	O75928-2;O75928-3;O75928;O75925;O75925-2	E3 SUMO-protein ligase PIAS2;E3 SUMO-protein ligase PIAS1	PIAS2;PIAS1	2	2	5.8	5.8	5.8	63.395	572	572;405;621;651;653	0	3.4546	3022500	2965900	3580100	3320900	4097800	2806500	2493500	2532900	2239700	2431400	2216100	2363900	2263200	2501600	2701400
P49792;Q7Z3J3-2	P49792	E3 SUMO-protein ligase RanBP2	RANBP2	96	65	43.6	43.6	30.6	358.2	3224	3224;155	0	247.24	140400000	167020000	162070000	154550000	168680000	159200000	136730000	161650000	146550000	145920000	164270000	165760000	139430000	171600000	161590000
Q14258	Q14258	E3 ubiquitin/ISG15 ligase TRIM25	TRIM25	23	23	50.5	50.5	50.5	70.973	630	630	0	107.63	67217000	97421000	91133000	86679000	92559000	99765000	70887000	78258000	91143000	87159000	101960000	114420000	88113000	90173000	91467000
Q9UKV5	Q9UKV5	E3 ubiquitin-protein ligase AMFR	AMFR	3	3	12.1	12.1	12.1	72.995	643	643	0	8.3387	2689400	3023000	2887000	3683600	1558100	0	3013800	2691500	3666900	2802000	2306800	0	3018600	2786000	2767100
Q9Y4X5	Q9Y4X5	E3 ubiquitin-protein ligase ARIH1	ARIH1	11	11	31.1	31.1	31.1	64.117	557	557	0	29.144	9984300	11275000	11715000	14445000	14603000	20230000	11109000	14135000	14457000	12773000	15544000	18874000	15312000	15133000	14612000
O95376	O95376	E3 ubiquitin-protein ligase ARIH2	ARIH2	6	6	18.3	18.3	18.3	57.818	493	493	0	23.675	4896700	4666900	7502200	5977700	4173900	4601300	5108700	5027100	4471400	7129200	4440700	5419800	7754800	5128700	4232200
Q5VTR2	Q5VTR2	E3 ubiquitin-protein ligase BRE1A	RNF20	17	16	25.4	23.8	23.8	113.66	975	975	0	35.914	17657000	19802000	19749000	15857000	23337000	19553000	15494000	19549000	22074000	15530000	16660000	17160000	14116000	20159000	17694000
O75150;O75150-3;O75150-4	O75150;O75150-3;O75150-4	E3 ubiquitin-protein ligase BRE1B	RNF40	18	17	26.2	26.2	24.6	113.65	1001	1001;838;901	0	25.223	13661000	17868000	18545000	17967000	18240000	19788000	14981000	19296000	18391000	17561000	19771000	18613000	18180000	23149000	18960000
P22681;Q13191-3;Q13191-2;Q13191	P22681	E3 ubiquitin-protein ligase CBL	CBL	8	8	16.1	16.1	16.1	99.632	906	906;770;810;982	0	11.863	6861000	9554000	8179200	6468600	9703500	7813200	6682800	5398400	8494800	7220000	6253400	6434200	7474600	6199800	5764400
Q9UNE7-2;Q9UNE7	Q9UNE7-2;Q9UNE7	E3 ubiquitin-protein ligase CHIP	STUB1	5	5	27.7	27.7	27.7	27.067	231	231;303	0	7.7976	6684900	4556500	5801800	6736700	4890900	5444800	3558200	5601200	5823500	4439800	4703500	4442800	9449500	5507300	5829300
Q8IYU2-4;Q8IYU2	Q8IYU2-4;Q8IYU2	E3 ubiquitin-protein ligase HACE1	HACE1	1	1	1.9	1.9	1.9	77.963	694	694;909	1	-2	0	0	0	0	0	0	0	0	0	0	0	0	0	0	0
Q9ULT8	Q9ULT8	E3 ubiquitin-protein ligase HECTD1	HECTD1	46	46	26	26	26	289.38	2610	2610	0	82.184	76056000	45130000	36223000	37422000	20078000	32588000	65220000	64169000	75133000	23565000	17602000	21189000	38428000	29116000	29426000
Q5T447;Q5T447-2	Q5T447;Q5T447-2	E3 ubiquitin-protein ligase HECTD3	HECTD3	5	5	8	8	8	97.112	861	861;471	0	6.5637	1514600	2875400	3074300	0	1846600	2787800	1788200	3775000	5327600	0	2480100	1902300	1932400	2313200	2591500
O95714;Q9BVR0	O95714	E3 ubiquitin-protein ligase HERC2	HERC2	11	11	4.4	4.4	4.4	527.22	4834	4834;1158	0	13.662	6029800	4583500	6003300	5769600	6350100	5602200	6505900	4995000	4286000	5117400	5234400	4914300	5797400	6013000	6125300
Q7Z6Z7;Q7Z6Z7-2;Q7Z6Z7-3	Q7Z6Z7;Q7Z6Z7-2;Q7Z6Z7-3	E3 ubiquitin-protein ligase HUWE1	HUWE1	60	60	24.8	24.8	24.8	481.89	4374	4374;4358;4365	0	144.04	48778000	66353000	64284000	62670000	77746000	78202000	49375000	56393000	56499000	75406000	88689000	83778000	67966000	78959000	66604000
Q96J02-2;Q96J02;Q96J02-3	Q96J02-2;Q96J02;Q96J02-3	E3 ubiquitin-protein ligase Itchy homolog	ITCH	20	17	30.2	30.2	26.7	98.675	862	862;903;752	0	82.332	23602000	11718000	10402000	21780000	9801800	7797500	24939000	10571000	12144000	21412000	5076800	7877200	22858000	7933400	11688000
Q9P0J7	Q9P0J7	E3 ubiquitin-protein ligase KCMF1	KCMF1	5	5	19.7	19.7	19.7	41.945	381	381	0	143.05	5037900	2998000	3212900	5641700	2503700	3223000	4361500	5276400	6728800	6211800	4330900	3266300	5953500	4498200	3254200
Q6UWE0-2;Q6UWE0	Q6UWE0-2;Q6UWE0	E3 ubiquitin-protein ligase LRSAM1	LRSAM1	2	2	6.2	6.2	6.2	80.427	696	696;723	0	4.9344	1033100	2144000	1805100	2102900	1558700	2362000	0	3427800	2251300	1714400	2234400	2078000	1400000	2410400	2606900
Q9NX47	Q9NX47	E3 ubiquitin-protein ligase MARCH5	2021-03-05	3	3	15.8	15.8	15.8	31.231	278	278	0	4.5403	5729600	6061100	3949000	4142600	6215900	5376500	5152500	4000900	4154900	2329300	4198700	3299900	2731400	4546900	4467000
O60291-4;O60291;O60291-3;O60291-2	O60291-4;O60291;O60291-3;O60291-2	E3 ubiquitin-protein ligase MGRN1	MGRN1	2	2	6	6	6	58.304	530	530;552;554;576	0.0019904	1.7112	0	737990	0	1069600	989050	775760	0	785730	830030	0	1157500	978770	722880	1318500	1764200
O15344-2;O15344	O15344-2;O15344	E3 ubiquitin-protein ligase Midline-1	MID1	4	4	10.1	10.1	10.1	62.287	552	552;667	0	8.97	1624200	1221700	0	780950	531060	0	880050	0	939680	0	0	0	1174700	1352500	0
O75592;O75592-2	O75592;O75592-2	E3 ubiquitin-protein ligase MYCBP2	MYCBP2	8	8	3.5	3.5	3.5	510.08	4640	4640;4637	0	6.1774	2251700	2254300	2148900	1632000	3039400	2209000	2831000	2285100	1576000	1484300	3190000	3454400	0	2039600	3785400
Q8WY64	Q8WY64	E3 ubiquitin-protein ligase MYLIP	MYLIP	2	2	7.6	7.6	7.6	49.91	445	445	1	-2	8651000	8087500	7633600	0	5222700	5396500	0	0	0	4627600	5283400	4086900	5444800	5372100	6077800
P46934-4;P46934-2;P46934;P46934-3	P46934-4;P46934-2;P46934;P46934-3	E3 ubiquitin-protein ligase NEDD4	NEDD4	7	5	11.7	11.7	9.6	104.22	900	900;1303;1319;1247	0	9.6771	2052600	2048100	3438100	2389400	1890800	2064100	2490500	1601800	2087500	1684000	2853600	1718800	1756700	1797600	2340700
Q96PU5-3;Q96PU5-2;Q96PU5-6;Q96PU5-5;Q96PU5-7;Q96PU5;Q96PU5-9;Q96PU5-4	Q96PU5-3;Q96PU5-2;Q96PU5-6;Q96PU5-5;Q96PU5-7;Q96PU5;Q96PU5-9;Q96PU5-4	E3 ubiquitin-protein ligase NEDD4-like	NEDD4L	7	4	11.8	8.7	8.7	100.75	871	871;911;947;955;967;975;834;854	0	4.0674	1312000	1828700	1752800	0	2387700	1363200	1352600	3144700	1863000	1511900	1456000	1371200	1387500	1333900	1290100
O43164-2;O43164	O43164-2;O43164	E3 ubiquitin-protein ligase Praja-2	PJA2	1	1	2.5	2.5	2.5	76.09	688	688;708	0	3.8203	0	773490	402870	0	0	0	386290	539190	569770	0	0	0	0	0	0
Q9NS91	Q9NS91	E3 ubiquitin-protein ligase RAD18	RAD18	7	7	18.6	18.6	18.6	56.222	495	495	0	10.194	8460800	4650200	5706000	4478800	6620100	3101700	19233000	9660500	9908400	6854800	2111400	0	2740400	5621300	2596000
Q7Z6E9-2;Q7Z6E9;Q7Z6E9-4;Q7Z6E9-3	Q7Z6E9-2;Q7Z6E9;Q7Z6E9-4	E3 ubiquitin-protein ligase RBBP6	RBBP6	7	7	6.4	6.4	6.4	197.29	1758	1758;1792;952;118	0	14.154	5550300	4963100	5878100	6164800	6432000	5649000	6736100	5701000	5328000	7211500	5954900	5046300	5401300	6654500	6628900
P62877	P62877	E3 ubiquitin-protein ligase RBX1;E3 ubiquitin-protein ligase RBX1, N-terminally processed	RBX1	3	3	25	25	25	12.274	108	108	0	9.0827	13129000	18297000	17916000	13623000	15270000	12676000	15014000	18424000	15076000	13462000	16541000	12479000	15435000	14839000	15958000
Q06587;Q06587-2	Q06587;Q06587-2	E3 ubiquitin-protein ligase RING1	RING1	7	5	29.1	29.1	21.7	42.429	406	406;377	0	14.645	5121000	7310200	4882600	4128300	7604200	7033600	5868100	5033300	5558000	5193700	7789900	7815800	6152600	7262100	7926100
Q99496;Q99496-2	Q99496;Q99496-2	E3 ubiquitin-protein ligase RING2	RNF2	6	4	26.8	17.9	17.9	37.655	336	336;264	0	10.642	5189000	5865300	5840600	6272200	4061700	4754800	4085100	3746500	4385600	3925500	2625600	4914600	4021600	3940700	3449500
Q9Y508;Q9Y508-2	Q9Y508;Q9Y508-2	E3 ubiquitin-protein ligase RNF114	RNF114	7	7	43.4	43.4	43.4	25.694	228	228;191	0	15.247	9535900	8290800	7759900	10442000	8117500	8324000	11588000	9206300	9110500	7624500	7581400	6716700	7721500	9551500	8020700
Q5XPI4;Q5XPI4-2	Q5XPI4;Q5XPI4-2	E3 ubiquitin-protein ligase RNF123	RNF123	2	2	3	3	3	148.51	1314	1314;1316	0.0021817	1.6768	0	0	0	845770	1197700	870550	0	0	0	1280100	0	1545200	1059500	1586400	1221900
Q9BV68-2;Q9BV68	Q9BV68-2;Q9BV68	E3 ubiquitin-protein ligase RNF126	RNF126	2	2	12.2	12.2	12.2	33.861	311	311;326	0.00042472	2.4301	6150800	4410500	6325300	6628300	5257900	7465600	6176900	8850600	7862700	7330500	8106300	8759700	6654900	7672400	5624300
Q8WVD3-2;Q8WVD3	Q8WVD3-2;Q8WVD3	E3 ubiquitin-protein ligase RNF138	RNF138	2	2	23.8	23.8	23.8	17.262	151	151;245	0.0019893	1.7045	2237500	2065800	0	0	1356400	1479100	3587800	3585100	2734100	1698300	1608500	0	0	1549800	1814700
Q9UBS8-2;Q9UBS8	Q9UBS8-2;Q9UBS8	E3 ubiquitin-protein ligase RNF14	RNF14	3	3	9.2	9.2	9.2	39.633	348	348;474	0.00022578	3.2517	0	942890	1034400	0	0	894780	1169200	924340	1098800	0	1289000	956420	0	0	1212200
Q8NCN4	Q8NCN4	E3 ubiquitin-protein ligase RNF169	RNF169	1	1	1.6	1.6	1.6	77.193	708	708	0.00041973	2.2821	0	299690	0	297500	253540	270660	402750	0	349450	0	285240	254410	0	254000	331130
Q96K19-5;Q96K19-3;Q96K19-2;Q96K19	Q96K19-5;Q96K19-3;Q96K19-2;Q96K19	E3 ubiquitin-protein ligase RNF170	RNF170	1	1	12.1	12.1	12.1	13.081	116	116;200;236;258	0.00061983	2.092	0	0	701920	0	566540	0	0	530190	489690	0	717280	0	0	0	0
Q63HN8;Q63HN8-4;Q63HN8-5;Q63HN8-6	Q63HN8;Q63HN8-4	E3 ubiquitin-protein ligase RNF213	RNF213	22	22	6.1	6.1	6.1	591.4	5207	5207;5256;1063;557	0	18.101	3119800	3663300	6154600	4483400	6246900	5699600	2539200	2347400	2420300	6439200	7673900	5435000	6094700	9097300	5345000
Q5VTB9-3;Q5VTB9	Q5VTB9-3;Q5VTB9	E3 ubiquitin-protein ligase RNF220	RNF220	1	1	4.2	4.2	4.2	39.57	353	353;566	0.00041876	2.2685	0	435270	0	0	0	1000900	0	1299200	901590	0	0	0	0	0	0
Q96BH1	Q96BH1	E3 ubiquitin-protein ligase RNF25	RNF25	3	3	11.3	11.3	11.3	51.218	459	459	0.0074413	1.2592	0	0	0	648430	0	0	0	0	0	0	238370	0	0	0	0
Q96EP0;Q96EP0-3;Q96EP0-2	Q96EP0;Q96EP0-3	E3 ubiquitin-protein ligase RNF31	RNF31	5	5	9.8	9.8	9.8	119.65	1072	1072;921;505	0	32.141	2010100	1493700	1599400	2528600	1619900	1729600	1709100	0	1647400	3591400	2152600	2902200	2685900	2772800	2646600
Q9HCE7-2;Q9HCE7	Q9HCE7-2;Q9HCE7	E3 ubiquitin-protein ligase SMURF1	SMURF1	3	2	4.8	4.8	3.3	83.439	731	731;757	0.0052144	1.3949	0	0	0	0	0	0	0	0	0	0	801470	0	0	0	0
Q86TM6-2;Q86TM6-3;Q86TM6	Q86TM6-2;Q86TM6-3;Q86TM6	E3 ubiquitin-protein ligase synoviolin	SYVN1	2	2	6.2	6.2	6.2	61.731	565	565;616;617	0	3.7003	729210	0	757130	1059500	0	740430	1752300	855550	869000	1306000	0	0	779690	0	0
P19474;P19474-2	P19474;P19474-2	E3 ubiquitin-protein ligase TRIM21	TRIM21	5	5	11.4	11.4	11.4	54.169	475	475;398	0	7.7199	1718300	2289100	2392300	2403600	1803900	2687500	1507900	0	1651800	1817900	0	0	1973100	2130400	2145400
Q13049	Q13049	E3 ubiquitin-protein ligase TRIM32	TRIM32	5	5	10	10	10	71.988	653	653	0	7.6245	1622700	2558200	1050400	1726200	1491700	1351800	645680	1855000	1739000	2207000	1754900	1715800	1127100	2008700	1725900
Q9UPN9-2	Q9UPN9-2	E3 ubiquitin-protein ligase TRIM33	TRIM33	8	1	9	9	1.2	120.54	1110	1110	0	32.211	9894200	8050000	7809200	9365100	7456100	8782700	8277300	6723900	6633700	6186900	8235700	8153700	7200600	8013400	7360400
O00635	O00635	E3 ubiquitin-protein ligase TRIM38	TRIM38	1	1	2.6	2.6	2.6	53.415	465	465	0.00042265	2.3666	0	0	0	0	0	0	0	0	0	754430	0	0	0	0	0
Q9BRZ2;Q9BRZ2-2	Q9BRZ2	E3 ubiquitin-protein ligase TRIM56	TRIM56	3	3	5.3	5.3	5.3	81.487	755	755;308	0	4.8578	2491400	1475700	5337000	4098900	2739300	1647100	2152300	1688100	1581400	3816300	2304500	2408200	3482500	2313700	3069500
Q9C026;Q9C026-4	Q9C026;Q9C026-4	E3 ubiquitin-protein ligase TRIM9	TRIM9	2	2	4.8	4.8	4.8	79.176	710	710;802	1	-2	0	0	0	0	0	0	0	0	28668000	0	0	0	0	33338000	0
Q14669;Q14669-3;Q14669-2;Q14669-4	Q14669;Q14669-3;Q14669-2;Q14669-4	E3 ubiquitin-protein ligase TRIP12	TRIP12	30	30	21.5	21.5	21.5	220.43	1992	1992;2040;2025;1722	0	55.28	14500000	22284000	26405000	6983400	17816000	17723000	14733000	28638000	32981000	8732800	18034000	18094000	9736600	19405000	19309000
Q8IWV7;Q8IWV7-2	Q8IWV7;Q8IWV7-2	E3 ubiquitin-protein ligase UBR1	UBR1	5	5	3.8	3.8	3.8	200.21	1749	1749;803	0	6.1421	1403600	0	510610	2505600	761970	1449500	1212400	1091300	0	1402700	1289700	1295500	1072300	816320	829780
[truncated: 4,320 more rows]

## Sheet: Data File 1B
Supplementary Data File S1B: Differential expression analysis. Welch T test was applied to determine differentially expressed proteins between DQR2 and control HCT cell lines. q-values represent permutational FDR corrected P values.
[truncated: 4,897 more rows]

[truncated: 1 more sheets: Data File 1C]
