# Supplementary material for: Specific quinone reductase 2 inhibitors reduce metabolic burden and reverse Alzheimer’s disease phenotype in mice
Source: J Clin Invest. 2023 Oct 2;133(19):e162120. doi: 10.1172/JCI162120 (PMC10541198; doi:10.1172/JCI162120)
Supplement: Supporting data values [file jci-133-162120-s213.xlsx]

## Sheet: Figure 1C
	Figure 1C.
	HCT116	QR2Δ HCT116
	1.85e-17	-0.43178
	-3.7e-17	-0.19392
	1.85e-17	-0.63327
	-1.9e-17	-0.16471
	1.11e-16	-0.18923

## Sheet: Figure 1D
	Figure 1D.
	HCT116	QR2Δ HCT116
	1.27226	0.083295
	0.763492	0.060904
	0.550274	0.070475
	1.91854	0.105811
	0.448244	0.102295
	1.04719	0.002647

## Sheet: Figure 1E
	Figure 1E.
	HCT116	QR2Δ HCT116
	1.64688	3.06815
	0.611136	2.68576
	0.508463	2.56422
	1.7443	2.36266
	0.397255	1.96953
	1.09197	1.11737

## Sheet: Figure 1F
	Figure 1F.
	HCT116	QR2Δ HCT116
	0.521484	1.78771
	1.20774	2.0839
	1.09435	2.62484
	1.46232	2.16429
	0.97707	1.84292
	0.737032	1.36992

## Sheet: Figure 3A
	Figure 3A.
	log[Inhibitor], M	YB-808			YB-800			YB-537
	-9	120.917	491.892	262.885	35.74	24.34	14.22	109.848	98.257	105.181
	-8	2554.69	1788.16	4020.85	655.29	479.62	469.21	211.668	226.12	182.223
	-7.7	6836.82	3415.57	9444.46	1053.82	942.49	1103.47	410.299	415.697
	-7.4	9108.94	4692.15	13840	2229.66	1870.58	2016.71	761.766	749.292	458.386
	-7.1	11995	8076.78	17779	3507.9	2202.93	2699.61	1652.9	1900.89	1027.54
	-6.8	13304	17220		4650.91	3683.12	3564.36	3383.48	3296.18	2261.83
	-6.5	13807	8233.23	15986	4814.95	4200.88	4199.95	6804.23	5632.99
	-6.2	13431	8527.73	16152	5055.87	3732.18	5223.85	8877.88	6878.02	4581.88
	-5.9	7977.01	16388		4786.41	3968.88	5174.84	10266.3	7462.6	6486.41
	-5.6	12608	8899.47	18621	4506.13	4561.12	4867.16	10468.7	7617.12	6857.06
	-5	11691	8387.93	13855	4069.9	3736.42		8036.81	7666.89

## Sheet: Figure 3B
	Figure 3B.
	log [Inhibitor], M	YB-800			YB-808			YB-537
	3.9e-07	96.3	111.4		96.4	99.1		89.3	104.9	105.3
	7.8e-07	111	92.8		91.2	88.9		93.6	99.6	103.9
	1.5625e-06	96	96		98	97.5		96.4	109.9	90.1
	3.125e-06	102	98.8		92.2	93.9		92.2	96.1	103
	6.25e-06	95.3	97.2		94.7	93.5		89.6	101.5	85.3
	1.25e-05	87.5	81.6		90.2	79.5		95.7	97.8	93.2
	2.5e-05	74.8	70.3		79.2	86.7		93.9	92	88.2
	5e-05	54.4	53.1		66.4	67.9		91.4	92.2
	0.0001	50.5	51.2		22.2	20.2		81.5	82.7	80.4

## Sheet: Figure 3C
	Figure 3C.
	3h
	log [Inhibitor], M	YB-800				YB-808				YB-537
	2e-08	110.82	103.707	108.048	102.421	99.9029	101.45	100.894	104.488	97.1361	94.7216	105.693	94.9916
	2e-07	102.826	101.178	105.312	105.607	95.7618	93.9819	100.443	100.583	99.0383	97.8756	102.457	94.9815
	2e-06	102.156	105.065	102.619	106.533	96.9025	89.8959	98.4106	94.3502	98.8077	99.0621	104.77	106.47
	2e-05	89.7461	90.3929	98.245	92.6766	97.3151	87.0554	95.7284	85.0893	96.681	94.7009	101.006	104.856
	24h
	log [Inhibitor], M	YB-800			YB-808			YB-537
	2e-08	107	100.774	108.447	106.092	99.4068	100.641	105.284	102.142	104.125
	2e-07	107.878	100.009	107.974	106.092	98.4782	96.1682	107.363	101.836	105.168
	2e-06	108.298	101.774	109.91	103.529	93.6206	93.7812	109	101.029	104.05
	2e-05	103.992	96.6413	104.877	95.2941	93.6002	96.8778	106	97.2944	109.181

## Sheet: Figure 3D
	Figure 3D.
	Vehicle-WT	YB-800-WT	Vehicle-QR2Δ	YB-800-QR2Δ
	1.85e-17	-0.15569	0	-0.09332
	-3.7e-17	-0.21044	-1.9e-17	-0.11004
	1.85e-17	-0.08593	-3.7e-17	0.018888
	-1.9e-17	-0.04485	-9.3e-17	-0.0308
	1.11e-16	0.005141	9.25e-17	0.165715

## Sheet: Figure 3E
	Figure 3E.
	Vehicle	YB-800
	1.14662	1.62026
	0.763108	0.888565
	0.717429	0.761809
	1.06212	1.18259
	1.1829	1.51415
	1.12783	1.12487

## Sheet: Figure 3F
	Figure 3F.
	Vehicle	YB-800
	1.12992	1.53185
	0.936788	1.81105
	0.933296	1.4595
	0.937507	1.18838
	1.12278	1.39329
	0.939709	1.4862

[truncated: 56 more sheets: Figure 4B, Figure 4E, Figure 4F, Figure 4G, Figure 6A, Figure 6B, Figure 6C, Figure 6D, Figure 6E, Figure 6F, Figure 6G, Figure 6H, Figure 6I, Figure 6J, Figure 6K, Figure 6L, Figure 7A, Figure 7B, Figure 7C, Figure 7D …]
